# Supplementary material for: Tuberculosis Visualized With the Ultrasound Probe: A Systematic Review of Sonographic Pattern Descriptions and an Analysis of Common Sonographic Features
Source: Open Forum Infect Dis. 2025 Mar 7;12(3):ofaf010. doi: 10.1093/ofid/ofaf010 (PMC11886843; doi:10.1093/ofid/ofaf010)
Supplement: ofaf010_Supplementary_Data [file ofaf010_supplementary_data.zip]

Archive with 5 entries (5 files):
- 2 S1 SR TB Supplement mixed_16122024_clean.docx
- 3 S2 Search protocol_R1_clean.docx
- 5 S4 PRISMA_Checklist R1_28112024.docx
- 4 S3 paper list-quality assessment-data extraction19082024.xlsx
- 6 S5 Examples for Exclusion_15082024.xlsx
