# Supplementary material for: Tuberculosis Visualized With the Ultrasound Probe: A Systematic Review of Sonographic Pattern Descriptions and an Analysis of Common Sonographic Features
Source: Open Forum Infect Dis. 2025 Mar 7;12(3):ofaf010. doi: 10.1093/ofid/ofaf010 (PMC11886843; doi:10.1093/ofid/ofaf010)
Supplement: ofaf010_Supplementary_Data [file ofaf010_supplementary_data.zip › 4 S3 paper list-quality assessment-data extraction19082024.xlsx]

## Sheet: Paper info
Paper ID	First author last name, initials	Title	PMID	DOI	other ID?	year of publication YYYY	language	country of recruitment	type of paper	Does the patient(s) represent(s) the whole experience of the investigator (centre) or is the selection method unclear to the extent that other patients with similar presentation may not have been reported?	Was the ultrasound operator blinded to the diagnosis?	Was the outcome (TB) adequately ascertained?	Were other alternative causes that may explain the observation ruled out?	Is the case(s) described with sufficient details to allow other investigators to replicate the research or to allow practitioners make inferences related to their own practice?
40	Arroyo Martínez, Q	Endoscopic ultrasound-guided fine needle aspirate: a useful method in the diagnosis of pancreatic tuberculosis	22510191	10.1111/j.1445-2197.2012.06006.x		2012	english	Australia	single case report	unclear	yes	yes	yes	yes
133	Garefalakis, M	Tuberculous peritonitis with sonographic features of an ovarian cystadenoma	14510274	10.7863/jum.2003.22.9.989		2003	english	Australia	single case report	unclear	yes	yes	yes	yes
214	Kinnear, N	Tuberculous epididymo-orchitis masquerading as acute scrotum	26847806	10.1136/bcr-2015-214060		2016	english	Australia	single case report	yes	yes	yes	yes	yes
228	Liew, E	Isolated periportal tuberculosis causing portal vein thrombosis	22039034	10.7863/jum.2011.30.11.1599		2011	english	Australia	single case report	unclear	yes	no	yes	yes
31	Alzayyani, NR	Chronic epididymo-orchitis and scrotal ulcers	22707659	10.1136/bcr.03.2010.2825		2011	english	Bahrain	single case report	unclear	yes	no	no	yes
67	Borens-Fefer, B	Primary mammary tuberculosis presenting as a voluminous abscess	18549149	#		2008	english	Belgium	single case report	unclear	yes	yes	yes	yes
71	Bringmans, T	The Diagnostic Challenge of Extrapulmonary Tuberculosis: Esophageal Perforation, Mediastinitis, Pneumopericardium, and Pericardial Abscess Formation	34317219	10.1016/j.jaccas.2019.10.036		2020	english	Belgium	single case report	unclear	yes	yes	yes	yes
72	Brouwer, A	Tuberculous mastitis presenting as a lump: a mimicking disease in a pregnant woman case report and review of literature	25056489	10.1179/2295333714y.0000000048		2014	english	Belgium	single case report	unclear	yes	yes	yes	yes
96	Colin, GC	Diffuse pseudo-tumoral pericardial tuberculosis	28065910	10.1093/ehjci/jew306		2017	english	Belgium	single case report	unclear	yes	yes	yes	yes
105	De Backer, AI	Tuberculous epididymitis associated with abdominal lymphadenopathy	15085800	10.1007/s00330-003-1943-3		2004	english	Belgium	single case report	unclear	yes	yes	no	yes
167	Haydan, V	Cold lumbar abscesses due to tuberculous spondylitis	23610885	10.5334/jbr-btr.187		2013	english	Belgium	single case report	unclear	yes	yes	yes	yes
183	Janssens, E	Tuberculous arthritis of the finger: a forgotten disease	19999327	#		2009	english	Belgium	single case report	unclear	yes	yes	yes	yes
344	Setime, M	Isolated tubercular hepatic abscess with diffuse pattern mimicking hepatocellular carcinoma in HIV positive patient: a case report	#	10.4314/thrb.v16i4.11	Accession Number: 26891524	2014	english	Botswana	single case report	yes	yes	yes	yes	yes
52	Barone, B	Case report of lymph nodal, hepatic and splenic tuberculosis in an HIV-positive patient	16878268	10.1590/s1413-86702006000200014		2006	english	Brazil	single case report	unclear	yes	yes	no	yes
268	Moreira-Neto, C	Nodular posterior scleritis associated with presumed ocular tuberculosis: A multimodal imaging case report	31650086	10.1016/j.ajoc.2019.100558		2019	english	Brazil	single case report	unclear	yes	no	no	yes
331	Saieg, M A	The utility of endoscopic ultrasound guided fine needle aspiration in the diagnosis of infectious diseases-report of three cases	PMC3872382	10.1155/2013/512182	Accession Number: 24392229	2013	english	Brazil	case series	unclear	yes	yes	yes	yes
74	Buqing, N	Surgical outcome of esophageal tuberculosis secondary to mediastinal lymphadenitis in adults: experience from single center in China	23991308	10.3978/j.issn.2072-1439.2013.08.33		2013	english	China	retrospective study only TB	yes	unclear	yes	yes	unclear
75	Cao, BS	The nodular form of hepatic tuberculosis: contrast-enhanced ultrasonographic findings with pathologic correlation	20498462	10.7863/jum.2010.29.6.881		2010	english	China	prospective study only TB	yes	unclear	unclear	yes	yes
99	Cui, Q	Diagnostic Value of Contrast-Enhanced Ultrasonography and Time-Intensity Curve in Differential Diagnosis of Cervical Metastatic and Tuberculous Lymph Nodes	28691324	10.1002/jum.14311		2017	english	China	retrospective study with comparator	unclear	yes	unclear	yes	yes
132	Gaoyi, Y	The Features of Adrenal Tuberculosis by Contrast-Enhanced Ultrasound	#	10.5812/iranjradiol.58766		2017	english	China	prospective study only TB	yes	no	no	yes	yes
145	Gong, X	Ultrasonographic Findings of 1385 Adrenal Masses: A Retrospective Study of 1319 Benign and 66 Malignant Masses	29194699	10.1002/jum.14471		2017	english	China	retrospective study with comparator	yes	yes	yes	yes	unclear
162	Han, XM	Endoscopic ultrasonography in esophageal tuberculosis	18680081	10.1055/s-2008-1077479		2008	english	China	case series	unclear	unclear	no	yes	yes
169	Hernandaz, CM	Live/Real time three-dimensional transthoracic echocardiographic assessment of pericardial disease	19929871	10.1111/j.1540-8175.2009.01093.x		2009	english	China	retrospective study with comparator	unclear	unclear	unclear	no	unclear
174	Hong-Xia, Z	A New Method for Discriminating between Bronchial and Pulmonary Arterial Phases using Contrast-Enhanced Ultrasound	27067416	10.1016/j.ultrasmedbio.2016.01.029		2016	english	China	prospective study with comparator	unclear	unclear	unclear	yes	unclear	good paper reg. Lung TB SUNs
175	Huang, CT	Isolated peripancreatic tuberculous lymphadenopathy: a rare manifestation of abdominal tuberculosis mimicking pancreatic cystic neoplasm	23121697	10.1111/1751-2980.12011		2013	english	China	single case report	unclear	yes	yes	yes	yes
187	Jiang, YD	Thyroid tuberculosis: two cases report and review of the literature	#	#	WOS:000391260800244	2016	english	China	case series	unclear	yes	no	yes	yes
188	Jing, J	Vas deferens sonographic appearances of tuberculosis lesions of 19 cases of male genital systemic tuberculosis	30882677	10.1097/md.0000000000014843		2019	english	China	retrospective study only TB	unclear	unclear	unclear	no	unclear
223	Li, C	Tuberculous pericarditis mimicking multiple tumors in pericardial effusion	#	10.1177/0300060519834454		2019	english	China	single case report	unclear	yes	no	yes	yes
224	Li, S	A better understanding of testicular and/or epididymal tuberculosis based on clinical, ultrasonic, computed tomography, and magnetic resonance imaging features at a high-volume institute in the modern era	34079716	10.21037/qims-20-1005		2021	english	China	retrospective study only TB	yes	unclear	unclear	yes	yes
225	Li, W	Real-time contrast enhanced ultrasound imaging of focal splenic lesions	24529592	10.1016/j.ejrad.2014.01.011		2014	english	China	retrospective study with comparator	unclear	unclear	unclear	no	unclear
227	Lien, WC	The sandwich sign of non-lymphomatous origin	19065640	10.1002/jcu.20540		2008	english	China	retrospective study with comparator	yes	unclear	unclear	no	unclear
232	Lin, SF	Solitary splenic tuberculosis: a case report and review of the literature	27250119	10.1186/s12957-016-0905-6		2016	english	China	single case report	unclear	yes	no	yes	yes
235	Liu, Q	Solitary pancreatic tuberculous abscess mimicking prancreatic cystadenocarcinoma: a case report	12521381	10.1186/1471-230x-3-1		2003	english	China	single case report	unclear	yes	yes	yes	yes
239	Lv, M	Primary isolated asymptomatic gastric tuberculosis of the cardia mimicking gastric stromal tumor: a rare case report and literature review	32293275	10.1186/s12876-020-01242-x		2020	english	China	single case report	unclear	unclear	yes	yes	yes
283	Nie, D	Esophagomediastinal fistula due to secondary esophageal tuberculosis: report of two cases	34256638	10.1177/03000605211023696		2021	english	China	case series	unclear	unclear	no	yes	yes
299	Cheng, SCH	Quantification of intranodal vascularity by computer pixel-counting method enhances the accuracy of ultrasound in distinguishing metastatic and tuberculous cervical lymph nodes	#	doi: 10.21037/qims.2019.10.02		2019	english	China	retrospective study with comparator	unclear	yes	unclear	no	unclear
304	Qiu, E Q	Diagnostic classification of endosonography for differentiating colorectal ulcerative diseases: A new statistical method	PMC5739927	10.3748/wjg.v23.i46.8207	Accession Number: 29290657	2017	english	China	retrospective study with comparator	unclear	unclear	unclear	yes	yes
305	Que, Y	Nodules in the thickened greater omentum: a good indicator of lesions?	#	10.7863/jum.2009.28.6.745	Accession Number: 19470814	2009	english	China	retrospective study with comparator	yes	unclear	unclear	yes	yes
306	Que, Y	Ultrasound-guided biopsy of greater omentum: an effective method to trace the origin of unclear ascites	#	10.1016/j.ejrad.2008.01.036	Accession Number: 18328658	2009	english	China	retrospective study with comparator	unclear	unclear	unclear	yes	yes
367	Sun, W	Diagnostic yield of Xpert MTB/RIF on contrast-enhanced ultrasound-guided pleural biopsy specimens for pleural tuberculosis	#	10.1016/j.ijid.2021.05.023	Accession Number: 33992762	2021	english	China	prospective study with comparator	yes	unclear	yes	yes	yes
372	Tang, Y	Endoscopic ultrasound in diagnosis of esophageal tuberculosis: 10-year experience at a tertiary care center	#	10.1093/dote/dox031	Accession Number: 28575247	2017	english	China	retrospective study only TB	yes	unclear	unclear	yes	unclear
378	Tian, J	Color Doppler Twinkling Artifact in Diagnosis of Tuberculous Pleuritis: A Comparison with Gray-Scale Ultrasonography and Computed Tomography	#	10.1016/j.ultrasmedbio.2018.01.003	Accession Number: 29549975	2018	english	China	retrospective study with comparator	unclear	unclear	yes	yes	yes
394	Wang, J	Role of endoscopic ultrasound-guided fine-needle aspiration in evaluating mediastinal and intra-abdominal lymphadenopathies of unknown origin	PMC5920145	10.3892/ol.2018.8253	Accession Number: 29725426	2018	english	China	retrospective study with comparator	yes	unclear	no	yes	unclear
395	Wang, J H	Thyroid tuberculosis mimics cancer on grayscale sonography and elastography	#	10.1002/jcu.22161	#	2014	english	China	single case report	unclear	unclear	no	yes	yes
397	Wu, S	Role of ultrasound in the assessment of benignity and malignancy of parotid masses	PMC3520365	10.1259/dmfr/60907848	Accession Number: 22116132	2012	english	China	retrospective study with comparator	yes	yes	unclear	yes	unclear
398	Xu, H X	Unusual benign focal liver lesions: findings on real-time contrast-enhanced sonography	#	10.7863/jum.2008.27.2.243	Accession Number: 18204015	2008	english	China	retrospective study with comparator	unclear	yes	unclear	yes	yes
399	Yan, F	A rare case of gastric fundus tuberculosis with nonspecific abdominal pain	PMC8320578	10.1177/03000605211033189	Accession Number: 34311596	2021	english	China	single case report	unclear	yes	yes	yes	yes
403	Yang, G	Percutaneous ultrasound-guided laser ablation for the treatment of cervical tuberculous lymphadenitis: a pilot study	PMC6460608	10.1177/0300060518821818	Accession Number: 30632441	2019	english	China	retrospective study only TB	yes	unclear	unclear	no	yes
404	Yang, G	The features of intestinal tuberculosis by contrast-enhanced ultrasound	#	10.1007/s11604-015-0459-5	Accession Number: 26173398	2015	english	China	prospective study only TB	yes	unclear	unclear	yes	yes
405	Yang, G Y	Role of ultrasound evaluation for the diagnosis and monitoring of thyroid tuberculosis: A case report and review of the literature	PMC4246641	10.3892/ol.2014.2652	Accession Number: 25435964	2015	english	China	single case report	unclear	yes	no	yes	yes
406	Yang, J S	Comparison of clinical and pathological features of lymph node tuberculosis and histiocytic necrotizing lymphadenitis		10.3855/jidc.10860	Accession Number: 32069254	2019	english	China	retrospective study with comparator	unclear	unclear	unclear	yes	yes
407	Yin, S	Diagnostic Value of Arrival Time Parametric Imaging Using Contrast-Enhanced Ultrasonography in Superficial Enlarged Lymph Nodes	#	10.1002/jum.14809	Accession Number: 30208240	2019	english	China	retrospective study with comparator	yes	yes	unclear	yes	yes
408	Yiqian, D	Mediastinal Tuberculoma Mimicking Malignant Cardiac Tumor: A Case Report	#	10.15212/CVIA.2019.0587	#	2021	english	China	single case report	unclear	yes	no	yes	yes
411	Yu, T	Role of ultrasound in the diagnosis of cervical tuberculous lymphadenitis in children	PMC8523381	10.1007/s12519-021-00453-w	Accession Number: 34472036	2021	english	China	retrospective study with comparator	yes	unclear	yes	yes	yes
413	Zhan, F	Isolated splenic tuberculosis: A case report	PMC3097952	10.4291/wjgp.v1.i3.109	#	2010	english	China	single case report	unclear	unclear	no	yes	yes
414	Zhang, L	A case of multiple macronodular hepatic tuberculosis difficult to differentiate from hepatocellular carcinoma with intrahepatic metastasis: CT-guided fine needle aspiration biopsy confirmed the diagnosis	PMC4270537	#	#	2014	english	China	single case report	no	unclear	no	yes	yes
415	Zhang, W	Features of breast tuberculosis determined by ultrasound imaging: report of 45 cases	PMC7394031	10.1177/0300060520910891	Accession Number: 32727242	2020	english	China	retrospective study only TB	unclear	unclear	yes	yes	yes
416	Zhu, R	EUS in the diagnosis of pathologically undiagnosed esophageal tuberculosis	PMC7455903	10.1186/s12876-020-01432-7	Accession Number: 32859167	2020	english	China	retrospective study only TB	yes	yes	no	yes	yes
417	Wang, J	A retrospective analysis on the diagnostic value of ultrasound-guided percutaneous biopsy for peritoneal lesions	#	10.1186/1477-7819-11-251	#	2013	english	China	retrospective study with comparator	unclear	unclear	no	yes	unclear
326	Rui, X	Ultrasonographic diagnosis and typing of renal tuberculosis	#	10.1111/j.1442-2042.2007.01962.x	Accession Number: 18269447	2008	english	Chine	retrospective study only TB	unclear	unclear	unclear	no	yes
95	Cifuentes, Y	Cerebral microcalcifications in a newborn with congenital tuberculosis	27622435	10.7705/biomedica.v36i1.2509		2016	spanish	Colombia	single case report	unclear	yes	yes	yes	yes
297	Pinto-Carta, R	Peripancreatic lymph node tuberculosis diagnosed by endoscopic ultrasound	33732889	10.1002/jgh3.12511		2021	english	Colombia	single case report	unclear	yes	yes	yes	yes
251	Massoure, PL	Porridge-like tuberculous cardiac tamponade: treatment difficulties in the Horn of Africa	20549456	10.1007/s11748-009-0525-y		2010	english	Djibouti	single case report	unclear	yes	yes	yes	yes
26	Ali, H	Multifocal primary musculoskeletal tuberculosis in nonimmunocompromised patient from nonendemic area	33029366	10.1259/bjrcr.20190077		2019	english	Egypt	single case report	unclear	yes	yes	yes	yes
28	Allah, MH	Role of peritoneal ultrasonography and ultrasound-guided fine needle aspiration cytology/biopsy of extravisceral masses in the diagnosis of ascites of undetermined origin	23122452	10.1016/j.ajg.2012.08.004		2012	english	Egypt	prospective study with comparator	yes	yes	unclear	yes	unclear
164	Hassan, A	Bilateral testicular tuberculomas: a case detection	19260851	10.1111/j.1439-0272.2008.00903.x		2009	english	Egypt	single case report	unclear	yes	yes	yes	yes
332	Sakr, A A	Mammographic and sonographic features of tuberculous mastitis	#	10.1016/s0720-048x(03)00230-4	Accession Number: 15186885	2004	english	Egypt	prospective study only TB	unclear	unclear	unclear	yes	unclear
334	Salman, M A	Predictive value of omental thickness on ultrasonography for diagnosis of unexplained ascites, an Egyptian centre study	#	10.1016/j.asjsur.2019.03.004	Accession Number: 30910377	2020	english	Egypt	prospective study with comparator	yes	yes	yes	yes	yes
392	Wagih, K	Chest ultrasound patterns in patients with pulmonary tuberculosis with and without HIV	#	10.4103/ejcdt.ejcdt_107_19	#	2020	english	Egypt	prospective study only TB	yes	no	yes	yes	yes
153	Gudu, W	Isolated ovarian tuberculosis in an Immuno- competent woman in the post partum period: case report	30466448	10.1186/s13048-018-0472-2		2018	english	Ethiopia	single case report	unclear	yes	no	yes	yes
68	Borentain, P	Tuberculose céphalopancréatique: une cause rare d'ictère obstructif accessible à un traitement conservateur.	18166900	10.1016/s0399-8320(07)78325-2		2007	french	France	single case report	unclear	yes	no	yes	yes
82	Charrada-Ben Farhat, L	Aspects radiocliniques trompeurs de la tuberculose abdominale. A propos de 2 observations.	18065935	10.1016/s0221-0363(07)74054-4		2007	french	France	single case report	unclear	yes	no	yes	yes
97	Coriat, R	Tuberculose pancréatique: apport de la ponction sous échoendoscopie	18341981	10.1016/j.gcb.2007.12.009		2008	french	France	single case report	unclear	yes	no	yes	yes
190	Kacemi, L	Imagerie d'une atteinte tuberculeuse du foie et du pancréas chez un enfant révélée par un ictère	16691170	10.1016/s0221-0363(06)74021-5		2006	french	France	single case report	unclear	yes	no	yes	unclear
323	Romain, A S	Pancreatic tuberculosis diagnosed by endoscopic ultrasound-guided fine needle aspiration in a 14-year-old adolescent	#	10.1016/j.medmal.2019.08.002	Accession Number: 31506208	2020	english	France	single case report	unclear	yes	yes	yes	yes
47	Aust, W	Tuberkulose in der Glandula parotidea	17380314	10.1007/s00106-007-1548-2		2007	german	Germany	single case report	unclear	yes	yes	yes	yes
53	Barreiros, AP	Characteristics of intestinal tuberculosis in ultrasonographic techniques	18609146	10.1080/00365520802158606		2008	english	Germany	case control	yes	unclear	yes	yes	yes
63	Binkau, J	Laparoskopie in der gastroenterologischen Diagnostik: Peritoneale miliare Tuberkulosemanifestationen als wichtige Differenzialdiagnose unklaren Fiebers	#	10.1055/s-0031-1283772		2011	german	Germany	single case report	unclear	yes	no	yes	yes
117	Dong, Y	Ultrasound imaging features of isolated pancreatic tuberculosis	28721972	10.4103/2303-9027.210901		2017	english	Germany	retrospective study with comparator	unclear	unclear	unclear	yes	unclear
129	Fritscher-Ravens, A	Critical care transesophageal endosonography and guided fine-needle aspiration for diagnosis and management of posterior mediastinitis	12545005	10.1097/00003246-200301000-00020		2003	english	Germany	prospective study with comparator	unclear	yes	yes	yes	unclear
144	Göke, MN	Darmtuberkulose: leichter zu übersehen als zu sichern	11753786	10.1055/s-2001-19021		2001	german	Germany	case series	unclear	yes	yes	yes	yes
172	Hirche, Z	Seltene Pankreasraumforderungen	23780409	10.1007/s00104-013-2524-x		2013	german	Germany	single case report	unclear	yes	yes	yes	yes
217	Königshausen, M	Tuberkulöse Reiskornsynovitis des Schultergelenks	19680629	#		2009	german	Germany	single case report	unclear	yes	yes	yes	yes
384	Tuma, J	CME-Sonographie 40/Auflösung. Lymphknoten-Tuberkulose am Hals.	#	10.1024/1661-8157/a000605	Accession Number: 21656506	2011	german	Germany	case series	no	unclear	yes	yes	yes
396	Willenborg, K M	Tuberkulose in der Glandula parotidea bei HIV-Infektion	#	10.1055/s-2007-995462	Accession Number: 18288625	2008	german	Germany	single case report	unclear	yes	no	yes	yes
79	Chalazonitis, AN	Tuberculosis of the breast	12846872	10.1046/j.1524-4741.2003.09418.x		2003	english	Greece	case series	unclear	unclear	yes	yes	unclear
226	Liatsikos, EN	Primary adrenal tuberculosis: role of computed tomography and CT-guided biopsy in diagnosis	16601397	10.1159/000091637		2006	english	Greece	single case report	unclear	unclear	no	yes	yes
289	Papakonstantinou, O	High-resolution and color Doppler ultrasonography of cervical lymphadenopathy in children	11552884	#		2001	english	Greece	prospective study with comparator	yes	yes	no	yes	yes
363	Sood, A K	Tuberculosis of the thyroid gland in an adolescent girl with disseminated tuberculosis	#	10.1097/inf.0000000000000656	Accession Number: 25876098	2015	english	Greece	single case report	unclear	yes	yes	yes	yes
382	Tritou, I	Miliary hepatic tuberculosis not associated with splenic or lung involvement. A case report	#	10.1080/028418500127345721	Accession Number: 11016770	2000	english	Greece	single case report	unclear	unclear	yes	no	yes
383	Tsili, A C	Case report. Tuberculous epididymo-orchitis: MRI findings	#	10.1259/bjr/16348966	Accession Number: 18487383	2008	english	Greece	single case report	unclear	unclear	yes	yes	yes
13	Agostinis, P	Chest ultrasound findings in pulmonary tuberculosis	28541140	10.1177/0049475517709633		2017	english	Guinea-Bissau	prospective study only TB	unclear	no	yes	yes	yes
17	Ahuja, A	Grey-scale sonography in assessment of cervical lymphadenopathy: review of sonographic appearances and features that may help a beginner	11010773	10.1054/bjom.2000.0446		2000	english	Hong Kong	retrospective study with comparator	unclear	yes	unclear	yes	yes
18	Ahuja, A	An overview of neck node sonography	12021590	10.1097/00004424-200206000-00005		2002	english	Hong Kong	prospective study with comparator	unclear	yes	unclear	yes	yes
20	Ahuja, A	Lymph node hilus: gray scale and power Doppler sonography of cervical nodes	11549160	10.7863/jum.2001.20.9.987		2001	english	Hong Kong	prospective study with comparator	no	unclear	unclear	yes	yes
21	Ahuja, A	Power Doppler sonography of cervical lymphadenopathy	11795924	10.1053/crad.2001.0717		2000	english	Hong Kong	prospective study with comparator	unclear	unclear	unclear	yes	yes
22	Ahuja, A	Power Doppler sonography to differentiate tuberculous cervical lymphadenopathy from nasopharyngeal carcinoma	11290489	#		2001	english	Hong Kong	case control	unclear	unclear	unclear	yes	yes
23	Ahuja, A	Evaluation of cervical lymph node vascularity: a comparison of colour Doppler, power Doppler and 3-D power Doppler sonography	15617828	10.1016/j.ultrasmedbio.2004.09.002		2004	english	Hong Kong	technical description with cases	unclear	unclear	unclear	yes	yes
222	Leung, VK	Oesophageal tuberculosis mimicking oesophageal carcinoma	17148804	#		2006	english	Hong Kong	single case report	unclear	unclear	yes	yes	yes
1	Nishant, K	A case of putty kidney without pulmonary tuberculosis	23729717	10.1136/bcr-2013-009964		2013	english	India	single case report	unclear	yes	no	yes	yes
7	Agarwal, A	Rice bodies in the ankle-a case of isolated tubercular tenosynovitis	32192607	10.1016/j.ijtb.2019.05.002		2019	english	India	single case report	unclear	yes	no	yes	yes
8	Agarwal, AM	Tubercular posterior scleritis: A case report and review of literature	31332144	10.4103/ijo.IJO_1942_18		2019	english	India	single case report	unclear	yes	no	no	yes
9	Agarwal, D	Ultrasonography for diagnosis of abdominal tuberculosis in HIV infected people	20693594	#		2010	english	India	retrospective study with comparator	yes	yes	unclear	no	unclear
14	Agrawal, SP	Diagnostic utility of endobronchial ultrasound features in differentiating malignant and benign lymph nodes	29936788	10.4081/monaldi.2018.928		2018	english	India	prospective study with comparator	yes	unclear	unclear	yes	yes
34	Andrew, D	Ultrasound findings in a patient with tuberculous epididymo-orchits	33208310	10.1136/bcr-2020-237832		2020	english	India	single case report	unclear	yes	unclear	yes	yes
39	Arora, N	Tuberculous pyelonephritis in children: three case reports	29090653	10.1080/20469047.2017.1386847		2017	english	India	case series	unclear	yes	yes	no	yes
42	Arulprakash, N	A Young Patient with Stroke and Primary Tuberculosis	30271059	10.4103/jnrp.jnrp_59_18		2018	english	India	single case report	unclear	yes	no	no	yes
54	Batra, A	Sonographic appearances in abdominal tuberculosis	10800002	10.1002/(sici)1097-0096(200006)28:5<233::aid-jcu5>3.0.co;2-c		2000	english	India	case series	no	unclear	unclear	no	unclear
55	Baveja, C	Primary tubercular liver abscess in an immunocompetent adult: a case report	19946554	10.1186/1752-1947-3-78		2009	english	India	single case report	unclear	yes	yes	yes	yes
60	Bhatia, V	Isolated pancreatic tuberculosis mimicking intraductal pancreatic mucinous tumor	18359483	10.1016/j.gie.2007.12.022		2008	english	India	single case report	unclear	yes	yes	yes	yes
65	Bodh, V	Endoscopic ultrasound characteristics of tubercular lymphadenopathy in comparison to reactive lymph nodes	26923374	10.1007/s12664-016-0627-2		2016	english	India	retrospective study with comparator	yes	unclear	yes	yes	yes
102	Das, A	A rare case of isolated testicular tuberculosis and review of literature	27843865	10.4103/2249-4863.192334		2016	english	India	single case report	unclear	yes	yes	yes	yes
103	Das, S	Primary disseminated extrapulmonary multidrug resistant tuberculosis	22885212	10.4103/0255-0857.99509		2012	english	India	single case report	unclear	unclear	yes	yes	yes
104	Dayal, D	Tubercular Abscess of the Spleen in a Child: Conservative Management and Long-Term Follow-Up	#	10.1055/s-0037-1604104	WOS:000449161500011	2017	english	India	single case report	unclear	yes	yes	yes	yes
108	Dewan, P	Congenital tuberculosis: a rare manifestation of a common disease	24090923	10.1179/2046905513y.0000000051		2014	english	India	single case report	unclear	yes	yes	no	yes
109	Dewani, CP	Case report: tubercular cold abscess of seminal vesicle: minimally invasive endoscopic management	16808660	10.1089/end.2006.20.436		2006	english	India	single case report	unclear	unclear	yes	yes	yes
111	Dhooria, S	Differentiating tuberculosis from sarcoidosis by sonographic characteristics of lymph nodes on endobronchial ultrasonography: a study of 165 patients	24534680	10.1016/j.jtcvs.2014.01.028		2014	english	India	retrospective study with comparator	yes	no	unclear	yes	yes
112	Dhua, AK	Renal tuberculosis in infancy	21731237	10.4103/0971-9261.78136		2011	english	India	single case report	unclear	yes	no	yes	yes
115	Dixit, R	Clinical profile of patients having splenic involvement in tuberculosis	20420041	#		2010	english	India	retrospective study only TB	unclear	unclear	unclear	no	yes
119	Dutta Majumder, P	Optic disc granuloma with epididymitis: a diagnostic challenge	28534271	10.1186/s12348-017-0131-6		2017	english	India	single case report	unclear	yes	no	no	yes
134	Garg, PK	Pancreatic tuberculosis and its diagnosis by endoscopic ultrasonography: Report of two cases and review of the literature	#	10.1111/j.1443-1661.2008.00793.x	WOS:000257532700008	2008	english	India	case series	unclear	yes	yes	yes	yes
143	Goel, N	Massive choroidal granuloma as the presenting feature of disseminated tuberculosis in immunocompetent patients	28702946	10.1111/cxo.12576		2017	english	India	single case report	unclear	yes	yes	no	yes
147	Gowrinath, K	Unusual complication of cervical tuberculous lymphadenopathy	21434555	#		2011	english	India	single case report	unclear	yes	no	yes	yes
149	Grover, DSB	Imaging diagnosis of sternal tuberculosis- A report of two cases of the ancient disease with a new demeanour	34457101	10.1016/j.radcr.2021.07.045		2021	english	India	case series	unclear	yes	yes	yes	yes
150	Grover, S	Isolated Splenic Tuberculosis: A Diagnostic Conundrum	33659113	10.7759/cureus.12958		2021	english	India	single case report	unclear	unclear	yes	yes	yes
151	Grover, SB	"Caught by the Eye of Sound" - Epigastric Swelling due to Xiphisternal Tuberculosis	28217237	10.12659/pjr.899329		2017	english	India	single case report	unclear	yes	yes	yes	yes
152	Grover, SB	Sonographic diagnosis of congenital tuberculosis: an experience with four cases	11029096	10.1007/s002610000071		2000	english	India	case series	unclear	yes	yes	yes	yes
155	Gupta, AK	Sonography of gut wall pathology	20072861	10.1007/s12098-009-0283-y		2009	english	India	single case report	unclear	unclear	unclear	yes	unclear
156	Gupta, G	Primary tubercular liver abscess rupture leading to parietal wall abscess: A rare disease with a rare complication	#	10.4103/0022-3859.90095		2011	english	India	single case report	unclear	yes	yes	yes	yes
157	Gupta, MD	Granulomatous tubercular myocarditis: a rare cause of heart failure in the young	23987118	10.1017/s1047951113000723		2013	english	India	single case report	unclear	unclear	no	no	unclear
158	Gupta, P	Role of endoscopic ultrasound guided FNAC in diagnosis of pancreatic TB presenting as mass lesion: a case report and review of literature	21941951	#		2011	english	India	single case report	unclear	yes	no	yes	yes
159	Gupta, P	Common and uncommon imaging features of abdominal tuberculosis	30932343	10.1111/1754-9485.12874		2019	english	India	review with cases	unclear	unclear	unclear	no	unclear
160	Gupta, R	Primary tubercular abscess of the breast--an unusual entity	22574095	#		2012	english	India	single case report	unclear	yes	unclear	yes	yes
163	Harris, SH	Mammary tuberculosis: analysis of thirty-eight patients	16681540	10.1111/j.1445-2197.2006.03692.x		2006	english	India	case series	unclear	unclear	no	yes	unclear
182	Jain, M	Iliac bone tuberculosis with bicompartmental abscess	30077985	10.1136/bcr-2018-226606		2018	english	India	single case report	unclear	yes	yes	yes	yes
192	Kakkar, C	Hepatic tuberculosis: a multimodality imaging review	26499189	10.1007/s13244-015-0440-y		2015	english	India	review with cases	unclear	unclear	unclear	no	unclear
194	Kang, M	Tuberculous abscess of the thyroid gland: a report of two cases	16673371	10.1002/jcu.20166		2006	english	India	case series	unclear	yes	yes	yes	yes
200	Khaira, A	Renal allograft tuberculosis: report of three cases and review of literature	19288286	10.1007/s10157-009-0158-6		2009	english	India	case series	unclear	yes	yes	yes	yes
201	Khaladkar, S	Internal Jugular Vein Thrombosis in Isolated Tuberculous Cervical Lymphadenopathy	27900225	10.1155/2016/5184196		2016	english	India	single case report	unclear	yes	no	yes	yes
203	Khanna, PC	Virtual cystoscopy: reality in imaging of bladder tuberculosis	16534162	#		2006	english	India	single case report	unclear	no	yes	yes	yes
204	Khanna, R	Usefulness of ultrasonography for the evaluation of cervical lymphadenopathy	21356049	10.1186/1477-7819-9-29		2011	english	India	prospective study with comparator	yes	yes	unclear	yes	yes
242	Madhusudhan, KS	Primary breast tuberculosis masquerading as carcinoma	18204757	#		2008	english	India	single case report	unclear	yes	yes	yes	yes
243	Madhusudhan, KS	Tuberculosis of the thyroid gland: magnetic resonance imaging appearances	19644607	#		2009	english	India	single case report	unclear	yes	yes	yes	yes
247	Mandal, SK	Isolated splenic tuberculosis in an immunocompetent patient	24599429	10.1136/bcr-2013-203271		2014	english	India	single case report	unclear	yes	yes	yes	yes
248	Mao, L	Esophageal tuberculosis complicated with intestinal tuberculosis: A case report	32110678	10.12998/wjcc.v8.i3.645		2020	english	India	single case report	unclear	yes	yes	yes	yes
254	Meena, M	Primary/local hepatic tuberculosis without dissemination	25628318	10.1136/bcr-2014-206974		2015	english	India	single case report	unclear	yes	yes	yes	yes
257	Mehta, G	Breast Tuberculosis- Clinical Spectrum and Management	#	10.1007/s12262-010-0166-5		2010	english	India	retrospective study only TB	yes	unclear	unclear	no	unclear
258	Mehta, V	Two case reports of ultrasonography features in male genital tuberculosis	19810592	#		2009	english	India	case series	unclear	yes	yes	yes	yes
259	Merchant, S	Tuberculosis of the genitourinary system-Urinary tract tuberculosis: Renal tuberculosis-Part I	23986618	10.4103/0971-3026.113615		2013	english	India	review with cases	unclear	unclear	unclear	no	unclear
261	Mishra, KG	Tuberculosis of the prostate gland masquerading prostate cancer; five cases experience at IGIMS	31649459	10.4103/ua.Ua_119_18		2019	english	India	case series	yes	unclear	unclear	yes	yes
264	Mondal, K	Fine needle aspiration cytology of epididymal nodules and its corroboration with ultrasonographic-histological findings	31697443	10.1002/dc.24336		2019	english	India	prospective study with comparator	unclear	unclear	yes	yes	yes
272	Nagar, A	Pancreatic tuberculosis: a clinical and imaging review of 32 cases	19188801	10.1097/RCT.0b013e31816c82bc		2009	english	India	retrospective study only TB	yes	unclear	unclear	no	unclear
273	Nagi, B	Sonoenteroclysis: a new technique for the diagnosis of small bowel diseases	16447095	10.1007/s00261-005-0356-y		2006	english	India	prospective study with comparator	yes	yes	unclear	yes	unclear
276	Nasa, M	Isolated splenic tuberculosis diagnosed by endoscopic ultrasound-guided fine needle aspiration	28410696	10.1016/j.ijtb.2016.01.002		2017	english	India	single case report	unclear	yes	no	yes	yes
287	Pandey, A	Chronic cervical lymphadenopathy in children: Role of ultrasonography	#	10.4103/0971-9261.93963		2012	english	India	prospective study with comparator	yes	yes	unclear	yes	yes
288	Pandita, K K	Isolated pancreatic tuberculosis	19584511	10.4103/0255-0857.53212		2009	english	India	single case report	unclear	yes	yes	yes	yes
290	Pappuru, R R	An unusual case of ocular tuberculosis presenting as subretinal abscess with posterior scleritis	27193122	10.1007/s10792-016-0254-z		2016	english	India	single case report	unclear	unclear	no	no	yes
291	Parchand, S M	Unusual choroidal mass	23907976	10.1136/bcr-2013-200286		2013	english	India	single case report	unclear	unclear	yes	no	yes
302	Puri, R	Esophageal tuberculosis: role of endoscopic ultrasound in diagnosis	#	10.1111/j.1442-2050.2011.01223.x	Accession Number: 21777339	2012	english	India	retrospective study only TB	yes	yes	yes	yes	yes
303	Puri, R	Endoscopic ultrasound-guided fine-needle aspiration of the adrenal glands: analysis of 21 patients	PMC4381145	10.5946/ce.2015.48.2.165	Accession Number: 25844346	2015	english	India	prospective study with comparator	unclear	unclear	no	yes	yes
309	Ramachandran, A	Male genital tract tuberculosis: A comprehensive review of imaging findings and differential diagnosis	#	10.1007/s00261-020-02811-0	Accession Number: 33044653	2021	english	India	review with cases	unclear	unclear	unclear	no	unclear
312	Rana, S S	Pancreatic tuberculosis with common bile duct and pancreatic duct dilatation	#	10.1055/s-0030-1256417	Accession Number: 21915827	2011	english	India	single case report	unclear	yes	no	yes	yes
313	Rana, S S	Tuberculosis presenting as Dysphagia: clinical, endoscopic, radiological and endosonographic features	PMC4062249	10.4103/2303-9027.117693	Accession Number: 24949371	2013	english	India	retrospective study only TB	yes	unclear	unclear	yes	yes
315	Rana, S S	Distinctive endoscopic ultrasound features of isolated pancreatic tuberculosis and requirements for biliary stenting	#	10.1016/j.cgh.2011.10.018	Accession Number: 22037426	2012	english	India	retrospective study with comparator	unclear	unclear	no	yes	yes
316	Rana, S S	Gastric outlet obstruction caused by tuberculosis and diagnosed by endoscopic ultrasound-guided fine needle aspiration	#	10.1055/s-0030-1256144	Accession Number: 21425003	2011	english	India	single case report	unclear	yes	yes	yes	yes
317	Rana, S S	Endoscopic ultrasound-guided fine needle aspiration of peritoneal nodules in patients with ascites of unknown cause	#	10.1055/s-0031-1271111	Accession Number: 21833905	2011	english	India	prospective study with comparator	unclear	unclear	unclear	yes	unclear
318	Rana, S S	Pancreatic tuberculosis presenting as an unusual head mass	#	10.1055/s-0033-1344565	Accession Number: 24008485	2013	english	India	single case report	unclear	unclear	yes	yes	yes
319	Rangaswamy, V V	Mitral valve tuberculoma: Role of sequential multimodality imaging of an unusual intracardiac mass	#	10.1111/echo.14823	Accession Number: 32777112	2020	english	India	single case report	yes	yes	no	no	yes
320	Rao, V R	A rare disappearing right atrial mass	PMC3397731	10.1093/icvts/ivs129	Accession Number: 22535544	2012	english	India	single case report	unclear	yes	no	yes	yes
322	Ravikanth, R	Extensive Primary Male Genital Tuberculosis	PMC6764231	10.4103/jhrs.JHRS_3_19	Accession Number: 31576086	2019	english	India	single case report	unclear	unclear	no	yes	yes
325	Roy, S	Splenic Vein Thrombosis as a Rare Complication of Disseminated Tuberculosis - Imaging Diagnosis and Case Report	PMC5335783	10.12659/pjr.900198	Accession Number: 28344684	2017	english	India	single case report	unclear	unclear	yes	no	yes
345	Shah, H U	Hysterosalpingography and ultrasonography findings of female genital tuberculosis	PMC4463353	10.5152/dir.2014.13517	Accession Number: 25538038	2015	english	India	case series	unclear	unclear	unclear	no	unclear
346	Sharma, B K	Scapular bone destruction: do not forget to think of tuberculosis in endemic areas	PMC3736681	10.1136/bcr-2013-200051	Accession Number: 23833009	2013	english	India	single case report	unclear	unclear	yes	yes	yes
347	Sharma, M	Endoscopic ultrasound in mediastinal tuberculosis	PMC4797428	10.4103/0970-2113.177451	Accession Number: 27051097	2016	english	India	prospective study only TB	yes	unclear	yes	yes	yes
348	Sharma, M	Bilateral adrenal tuberculosis diagnosed by endoscopic ultrasound-guided fine-needle aspiration cytology	#	10.1055/s-0042-111321	Accession Number: 27489987	2016	english	India	single case report	unclear	unclear	yes	yes	yes
349	Sharma, M	A rare cause of dysphagia	#	10.1016/j.dld.2017.02.012	Accession Number: 28325590	2017	english	India	single case report	unclear	unclear	yes	yes	yes
350	Sharma, M	Image of the month. Endoscopic ultrasound in a case of a widened mediastinum	#	10.1016/j.cgh.2010.02.017	Accession Number: 20215065	2010	english	India	single case report	unclear	yes	yes	yes	yes
351	Sharma, S K	Radiological manifestations of splenic tuberculosis: a 23-patient case series from India	#	#	Accession Number: 17642503	2007	english	India	case series	unclear	unclear	unclear	no	unclear
352	Sheikh, S	Tuberculous osteomyelitis of mandibular condyle: a diagnostic dilemma	PMC3520369	10.1259/dmfr/56238546	Accession Number: 22074872	2012	english	India	single case report	unclear	yes	no	yes	yes
354	Singh, A	Hyperthyroidism due to involvement of thyroid gland in disseminated tuberculosis: A rare entity	#	10.4103/0970-258x.295953	Accession Number: 32985443	2019	english	India	single case report	unclear	yes	no	yes	yes
355	Singh, B	Tubercular liver abscess in immuno-competent patients	#	#	Accession Number: 21887915	2011	english	India	case series	unclear	unclear	yes	yes	yes
358	Singla, V	EUS-guided sampling of thickened pleura	#	10.1016/j.gie.2019.03.005	Accession Number: 30885597	2019	english	India	single case report	unclear	yes	yes	yes	yes
359	Sinah, N	Endobronchial ultrasound guided needle aspiration of a paraspinal mass with prior failed multiple diagnostic interventions: A case report and literature review	PMC4220327	10.4103/0970-2113.142149	Accession Number: 25378853	2014	english	India	single case report	yes	yes	yes	yes	yes
365	Srivastava, J	Tuberculosis of the scapula	#	#	Accession Number: 106293749	2006	english	India	single case report	unclear	yes	yes	yes	yes
368	Suthar, P P	Incidental diagnosis of liver tuberculosis in a patient with jaundice	PMC4368991	10.1136/bcr-2014-206866	Accession Number: 25733085	2015	english	India	single case report	unclear	yes	yes	yes	yes
369	Swarup, M S	Tuberculosis, a great masquerader: A case series unveiling rare sites of musculoskeletal involvement through imaging	PMC7564854	DOI: 10.4102/sajr.v24i1.1919	Accession Number: 33101726	2020	english	India	retrospective study only TB	unclear	unclear	unclear	yes	unclear
376	Teo, T H	Tuberculosis of the chest wall: unusual presentation as a breast lump	#	#	Accession Number: 19352561	2009	english	India	single case report	unclear	unclear	yes	yes	yes
377	Termos, S	Primary breast tuberculosis	#	10.5334/jbr-btr.517	Accession Number: 21699057	2011	english	India	single case report	unclear	yes	no	yes	yes
381	Trikha, V	Isolated tuberculosis of the vastus lateralis muscle: a case report	#	10.1080/00365540500353267	Accession Number: 16718935	2006	english	India	single case report	unclear	unclear	yes	yes	yes
389	Vijayaraghavan, S B	Spectrum of high-resolution sonographic features of urinary tuberculosis	#	10.7863/jum.2004.23.5.585	Accession Number: 15154524	2004	english	India	prospective study only TB	yes	unclear	unclear	yes	unclear
391	Vyas, S	Tuberculosis of parotid gland masquerading parotid neoplasm	PMC3700157	10.4103/0975-5950.111381	Accession Number: 23833498	2012	english	India	single case report	unclear	yes	yes	yes	yes
418	Rana, S S	Endoscopic ultrasound fine-needle aspiration of peritoneal deposits for diagnosis of tubercular peritonitis in a cirrhotic patient with ascites	#	10.1055/s-0030-1255800	#	2010	english	India	single case report	unclear	yes	yes	yes	yes
301	Puri, R	EUS-guided drainage of an isolated primary tubercular prostatic abscess	#	10.1016/j.gie.2009.07.032	Accession Number: 19879570	2010	english	India, USA	single case report	yes	unclear	yes	yes	yes
123	Fahmi, MN	A diagnostic approach for differentiating abdominal tuberculosis from ovarian malignancy: a case series and literature review	31890006	10.1186/s12919-019-0180-y		2019	english	Indonesia	case series	unclear	yes	no	yes	yes
126	Farrokh, D	Tuberculous mastitis: A review of 32 cases	31442629	10.1016/j.ijid.2019.08.013		2019	english	Iran	retrospective study only TB	yes	unclear	no	yes	yes
308	Rajabi, M H	Isolated tuberculosis of testis: A case report	PMC7919169	10.22088/cjim.12.1.111	Accession Number: 33680408	2021	english	Iran	single case report	unclear	yes	yes	yes	yes
191	Kakamad, FH	Primary chest wall tuberculosis mimicking gynecomastia: A case report	33076198	10.1016/j.ijscr.2020.09.088		2020	english	Iraq	single case report	unclear	yes	no	yes	yes
321	Rasheed, H	Distinct Sonographic Features of Intestinal Tuberculosis	#	10.1002/jum.15567	Accession Number: 33185297	2021	english	Iraq	single case report	unclear	unclear	no	no	yes
142	Gleeson, F	Diagnosis by EUS trucut biopsy of extrapulmonary tuberculosis in a patient with Crohn's disease treated with infliximab	15758934	10.1016/s0016-5107(04)02641-0		2005	english	Ireland	single case report	unclear	yes	yes	yes	yes
77	Caspi, B	Diagnosis of abdominal tuberculosis by transabdominal ultrasound-guided needle biopsy	11169353	10.1046/j.1469-0705.2000.00235.x		2000	english	Israel	case series	unclear	yes	yes	yes	yes
360	Sklair-Levy, M	Primary breast tuberculosis diagnosed by sonographically guided core-needle biopsy	#	10.7863/jum.2006.25.10.1357	Accession Number: 16998113	2006	english	Israel	single case report	unclear	unclear	yes	yes	yes
45	Atzori, S	Usefulness of ultrasound in the diagnosis of peritoneal tuberculosis	23276743	10.3855/jidc.2654		2012	english	Italy	single case report	unclear	yes	yes	yes	yes
76	Carrara, E	Tubercular liver abscess: an uncommon presentation of disseminated tuberculosis	25429791	10.1007/s15010-014-0707-0		2015	english	Italy	single case report	unclear	yes	yes	yes	yes
94	Cicinelli, E	Tubercular endometritis: a rare condition reliably detectable with fluid hysteroscopy	18971142	10.1016/j.jmig.2008.07.011		2008	english	Italy	single case report	unclear	yes	yes	yes	yes
107	Dell'atti, L	Unusual isolated tubercolous epididymitis. Case report	24979105	#		2004	english	Italy	single case report	unclear	yes	yes	yes	yes
139	Giordani, MT	Extrapulmonary mycobacterial infections in a cohort of HIV-positive patients: ultrasound experience from Vicenza, Italy	23001543	10.1007/s15010-012-0336-4		2013	english	Italy	retrospective study with comparator	yes	unclear	yes	no	yes	4 of 27 cases were NTM! But in results are not properly differentiated… so only 2 cases extracted from otherwise good paper
171	Heuvelings, CC	Chest ultrasonography in patients with HIV: a case series and review of the literature	25972115	10.1007/s15010-015-0780-z		2015	english	Italy	case series	unclear	yes	yes	yes	yes
250	Marano, L.	L'ecocardiogramma in un caso di linfoadenite tubercolare.	15490687	#		2004	italian	Italy	single case report	unclear	yes	yes	yes	yes
260	Messineo, L	Darstellung der inneren Mamma-Lymphknoten als sonografischer Sentinelmarker der tuberkulösen Pleuritis.	31238381	#		2019	english	Italy	retrospective study with comparator	yes	unclear	unclear	yes	yes
265	Mondoni, M	Chest pain and a left parasternal soft tissue swelling in an immunocompetent refugee with disseminated tuberculosis	31693940	10.1016/j.ijid.2019.10.033		2020	english	Italy	single case report	unclear	yes	yes	no	yes
266	Montuori, M	Lung ultrasonography in pulmonary tuberculosis: A pilot study on diagnostic accuracy in a high-risk population	31235198	10.1016/j.ejim.2019.06.002		2019	english	Italy	prospective study with comparator	yes	yes	yes	yes	yes
340	Schininà, V	Diagnostic imaging of hepatic tuberculosis: case series	#	10.5588/ijtld.17.0710	Accession Number: 29914604	2018	english	Italy	case series	yes	unclear	unclear	no	yes
341	Schininà, V	US and CT findings in splenic focal lesions in AIDS	#	10.1034/j.1600-0455.2000.041006616.x	Accession Number: 11092485	2000	english	Italy	retrospective study with comparator	unclear	unclear	yes	no	unclear
178	Iovenitti, P	Endometrial tuberculosis: a clinical case	21793289	#		2011	english	Ivory Coast	single case report	unclear	yes	no	yes	yes
271	N'Goran, K	La miliaire hépatique: une présentation échographique rare de la tuberculose hépatique découverte chez un adolescent immuno-compétent.	22355417	#		2011	french	Ivory Coast	single case report	unclear	yes	yes	yes	yes
2	Abe, H	Pericostal Tuberculosis Diagnosed by Fine Needle Aspiration Biopsy: Report of a Case with a Review of the Literature	15841663	10.1111/j.1346-8138.2005.tb00715.x		2005	english	Japan	single case report	unclear	yes	yes	yes	yes
3	Abe, K	Isolated Tuberculous Liver Abscess Invading the Abdominal Wall: Report of a Case	21533955	10.1007/s00595-010-4333-x		2011	english	Japan	single case report	yes	yes	no	yes	yes
33	Ando, N	A case of liver hilar tuberculous lymphadenitis complicated by biliary stricture diagnosed by endoscopic ultrasound-guided fine-needle aspiration	30145769	10.1007/s12328-018-0898-5		2019	english	Japan	single case report	unclear	yes	yes	yes	yes
43	Asai, S	Ultrasonographic differentiation between tuberculous lymphadenitis and malignant lymph nodes	11345111	10.7863/jum.2001.20.5.533		2001	english	Japan	retrospective study with comparator	yes	yes	yes	yes	yes
130	Fujiwara, Y	Esophageal tuberculosis presenting with an appearance similar to that of carcinoma of the esophagus	12768391	10.1007/s00535-002-1088-1		2003	english	Japan	single case report	unclear	yes	yes	yes	yes
131	Furuhashi, H	A case of peripancreatic tuberculous lymphadenitis diagnosed by endoscopic ultrasound-guided fine-needle aspiration	26183512	10.1007/s12328-013-0451-5		2014	english	Japan	single case report	unclear	yes	yes	yes	yes
166	Hayashi, M	Tuberculous liver abscess not associated with lung involvement	15283192	10.2169/internalmedicine.43.521		2004	english	Japan	single case report	unclear	yes	no	yes	yes
179	Itaba, S	Endoscopic ultrasound-guided fine-needle aspiration for the diagnosis of peripancreatic tuberculous lymphadenitis	17322998	10.1007/s00535-006-1913-z		2007	english	Japan	single case report	unclear	yes	yes	yes	yes
274	Nakai, Y	Pancreatic tuberculosis with a pancreaticobiliary fistula	17372824	10.1007/s10620-006-9471-z		2007	english	Japan	single case report	unclear	yes	yes	yes	yes
275	Nakano, M	Clinical usefulness of classification by transabdominal ultrasonography for detection of small-bowel stricture	23906185	10.3109/00365521.2013.822546		2013	english	Japan	prospective study with comparator	unclear	unclear	unclear	no	unclear
284	Okada, H	Multiple hypoechoic lesions in bilateral testes	12670578	10.1016/s0090-4295(02)02412-3		2003	english	Japan	single case report	unclear	unclear	no	yes	yes
307	Rabenandrasana, H A	Child primary tubercular appendicitis	#	10.1111/j.1442-200x.2004.01904.x	Accession Number: 15151563	2004	english	Japan	single case report	yes	yes	no	yes	yes
338	Sato, M	Long-standing painless intussusception in adults	#	10.1007/s003300051009	Accession Number: 10823638	2000	english	Japan	case series	unclear	unclear	unclear	yes	yes
370	Tachibana, T	Factors that make it difficult to diagnose cervical tuberculous lymphadenitis	#	10.1007/s10156-013-0615-8	Accession Number: 23839859	2013	english	Japan	prospective study only TB	unclear	unclear	yes	yes	yes
386	Ueda, K	Diagnosis of pancreatic tuberculosis by combined, contrast-enhanced sonography and endoscopic ultrasound-guided fine-needle aspiration	#	10.1007/s12328-010-0149-x	Accession Number: 26190124	2010	english	Japan	single case report	unclear	yes	unclear	yes	yes
90	Choi, EC	Case report. Tuberculous cervical lymphadenitis mimicking metastatic lymph nodes from papillary thyroid carcinoma	19759208	10.1259/bjr/91644902		2009	english	Korea	case series	unclear	yes	yes	yes	yes
93	Chung, SY	Sonographic findings of tuberculous thyroiditis in a patient with Behçet's syndrome	11948576	10.1002/jcu.10041		2001	english	Korea	single case report	unclear	yes	yes	yes	yes
327	Ryoo, I	Comparison of Ultrasonographic Findings of Biopsy-Proven Tuberculous Lymphadenitis and Kikuchi Disease	PMC4499540	10.3348/kjr.2015.16.4.767	Accession Number: 26175575	2015	english	Korea	retrospective study with comparator	yes	unclear	unclear	yes	yes
343	Seo, J H	Endosonographic features of esophageal tuberculosis presenting as a subepithelial lesion	#	10.1111/1751-2980.12454	Accession Number: 28139030	2017	english	Korea	retrospective study only TB	yes	unclear	unclear	yes	yes
353	Sim, J K	Differentiation Between Malignant and Benign Lymph Nodes: Role of Superb Microvascular Imaging in the Evaluation of Cervical Lymph Nodes	#	10.1002/jum.15010	Accession Number: 30945325	2019	english	Korea	prospective study with comparator	yes	yes	unclear	yes	yes
361	Song, H J	Endoscopic Ultrasonograpic Findings of Benign Mediastinal and Abdominal Lymphadenopathy Confirmed by EUS-guided Fine Needle Aspiration	PMC2871653	10.5009/gnl.2007.1.1.68	Accession Number: 20485661	2007	english	Korea	retrospective study with comparator	yes	no	unclear	yes	unclear
362	Song, TJ	Yield of EUS-guided FNA on the diagnosis of pancreatic/peripancreatic tuberculosis	#	10.1016/j.gie.2008.10.007	Accession Number: 19231490	2009	english	Korea	retrospective study only TB	yes	unclear	unclear	yes	yes
400	Yang, D M	Chronic tuberculous epididymitis: color Doppler US findings with histopathologic correlation	#	10.1007/s002610000092	Accession Number: 10931999	2000	english	Korea	retrospective study only TB	yes	unclear	unclear	yes	yes
401	Yang, D M	Differential diagnosis of focal epididymal lesions with gray scale sonographic, color Doppler sonographic, and clinical features	#	10.7863/jum.2003.22.2.135	Accession Number: 12562118	2003	english	Korea	retrospective study with comparator	yes	unclear	unclear	yes	yes
402	Yang, D M	Comparison of tuberculous and pyogenic epididymal abscesses: clinical, gray-scale sonographic, and color Doppler sonographic features	#	10.2214/ajr.177.5.1771131	Accession Number: 11641187	2001	english	Korea	retrospective study with comparator	yes	unclear	unclear	yes	yes
409	Yoon, S	Tuberculous pericarditis presenting as multiple free floating masses in pericardial effusion	PMC3286783	10.3346/jkms.2012.27.3.325	Accession Number: 22379347	2012	english	Korea	single case report	yes	no	yes	yes	yes
136	George, S	Echocardiography in differentiating tuberculous from chronic idiopathic pericardial effusion	15486140	10.1136/hrt.2003.020081		2004	english	Kuwait	prospective study with comparator	yes	unclear	unclear	no	unclear
64	Bischof, JE	Contained Rupture of a Tuberculous Mycotic Aortic Aneurysm Detected by Bedside Ultrasound	26131998	10.1164/rccm.201502-0384IM		2015	english	Lao	single case report	unclear	yes	yes	no	yes
69	Boujaoude, JD	Diagnosis by endoscopic ultrasound guided fine needle aspiration of tuberculous lymphadenitis involving the peripancreatic lymph nodes: a case report	17230623	10.3748/wjg.v13.i3.474		2007	english	Lebanon	single case report	unclear	yes	yes	yes	yes
35	Andrianarimanitra, HU	Importantes lésions radiologiques de spondylodiscite tuberculeuse pauci-symptomatique	25489376	10.11604/pamj.2014.18.282.4982		2014	french	Madagascar	single case report	unclear	yes	no	yes	yes
16	Ahmed, WA	Hiding in plain sight: Diagnosing pleural tuberculosis using lung ultrasound	33995559	10.1177/1742271x20959761		2020	english	Malaysia	single case report	unclear	yes	no	no	yes
78	Ch'ng, LS	Imaging appearances of hepatic tuberculosis: experience with 12 patients	29174175	10.1016/j.crad.2017.10.016		2017	english	Malaysia	case series	unclear	unclear	unclear	no	unclear
262	Mohan, A	Detection of spleen abscesses facilitates diagnosis of melioidosis in Malaysian children	32535300	10.1016/j.ijid.2020.06.025		2020	english	Malaysia	retrospective study with comparator	yes	unclear	yes	no	unclear
282	Ngow, H A	Right atrial tuberculoma: a diagnosis too late	21947994	10.5603/cj.2011.0014		2011	english	Malaysia	single case report	unclear	unclear	yes	yes	yes
375	Teo, S C	Tubercular synovitis mimicking rheumatoid nodules	#	#	Accession Number: 18942309	2008	english	Malaysia	single case report	unclear	unclear	unclear	yes	yes
380	Touiheme, N	[Primary tuberculosis of the parotid gland: report of two cases]	PMC4242047	10.11604/pamj.2014.18.237.4829	Accession Number: 25426195	2014	french	Marocco	case series	unclear	unclear	no	yes	yes
58	Benchekroun, A	Tuberculose épididymaire à propos d'un cas avec aspect particulier en échodoppler couleur.	12611141	10.1016/s0003-4401(02)00136-5		2002	french	Morocco	single case report	unclear	yes	no	yes	yes
70	Bouti, K	Postmenopausal breast tuberculosis - report of 4 cases	24647782	10.1159/000343613		2012	english	Morocco	case series	unclear	yes	yes	yes	yes
84	Chellaoui, M	Cas radiologique du mois	11915500	10.1016/s0929-693x(01)00727-8		2002	french	Morocco	single case report	unclear	yes	yes	yes	yes
121	El Kettani, N	Hypertrophic tuberculosis of the uterine cervix	#	#	CINAHL 105512399	2009	english	Morocco	single case report	unclear	yes	yes	yes	yes
165	Hassani, KI	Isolated liver tuberculosis abscess in a patient without immunodeficiency: A case report	21161020	10.4254/wjh.v2.i9.354		2010	english	Morocco	single case report	unclear	yes	yes	yes	yes
205	Kharrasse, G	Primary tuberculoma of the liver: a case report and literature review	25918561	10.11604/pamj.2014.19.321.5107		2014	english	Morocco	single case report	unclear	yes	no	yes	yes
120	Einbeck, CO	Point-of-Care Ultrasound Image of Intra-Abdominal Lymphadenopathy in Tuberculosis	33269676	10.4269/ajtmh.20-0697		2020	english	Namibia	single case report	unclear	yes	yes	no	yes
51	Baral, S	Prostate tuberculosis complicated by huge prostatic abscess: A rare case report from Nepal	33161288	10.1016/j.ijscr.2020.10.045		2020	english	Nepal	single case report	unclear	yes	no	yes	yes
110	Dhakal, AK	Tuberculosis presenting as multiple intramuscular nodules in a child: a case report	25885776	10.1186/s13256-015-0543-6		2015	english	Nepal	single case report	unclear	yes	no	yes	yes
199	Khadka, M	Isolated Splenic Cold Abscesses with Perisplenic Extension: Treated Successfully without Splenectomy	28912985	10.1155/2017/9864543		2017	english	Nepal	single case report	unclear	yes	yes	yes	yes
202	Khaniya, S	Isolated pancreatic tuberculosis mimicking as carcinoma: a case report and review of the literature	20205859	10.1186/1757-1626-3-18		2010	english	Nepal	single case report	unclear	yes	yes	yes	yes
330	Sah, S P	Fine needle aspiration cytology of tubercular epididymitis and epididymo-orchitis	#	10.1159/000325949	Accession Number: 16780016	2006	english	Nepal	prospective study only TB	yes	unclear	unclear	yes	yes
66	Bolt, R	A 15-year-old girl with a large pericardial effusion	17704946	10.1007/s00431-007-0559-z		2007	english	Netherlands	single case report	unclear	yes	yes	yes	yes
10	Agbo, CA	An isolated testicular tuberculosis mimicking testicular cancer in north-central Nigeria	32172264	#		2020	english	Nigeria	single case report	yes	yes	no	yes	yes
329	Saeed, S	Long-term echocardiographic follow-up of a patient with constrictive pericarditis treated with antituberculosis drugs and pericardiectomy	#	10.1136/bcr-2021-244665	Accession Number: 34446521	2021	english	Norway	single case report	unclear	unclear	no	yes	yes
198	Kemaloğlu Öz, T	Incremental value of live/real time three-dimensional transesophageal echocardiography over the two-dimensional technique in the assessment of a tuberculoma involving the left atrium and appendage	27565608	10.1111/echo.13320		2016	english	not mentioned (USA or Turkey)	single case report	yes	yes	yes	yes	yes
24	Akhtar, N	Genital Tuberculosis Mimicking Carcinoma Ovary: Can Ultrasound Guided Biopsy Be A Resolution!	29076692	#		2017	english	Pakistan	case series	yes	yes	unclear	yes	yes
128	Fentress, M	Lung Ultrasound Findings Compared with Chest X-Ray Findings in Known Pulmonary Tuberculosis Patients: A Cross-Sectional Study in Lima, Peru	32815504	10.4269/ajtmh.20-0542		2020	english	Peru	prospective study only TB	yes	no	yes	yes	yes
5	Abrahan, L	A Rare Case of Pneumopericardium in the Setting of Tuberculous Constrictive Pericarditis	28634555	https://doi.org/10.1155/2017/4257452		2017	english	Philippines	single case report	unclear	yes	yes	yes	yes
366	Stefanowicz, J	When biopsy of the tumour is necessary to diagnose tuberculosis	#	10.1111/j.1440-1754.2011.02113.x	Accession Number: 21649755	2011	english	Poland	single case report	unclear	yes	no	yes	yes
6	Abreu, N	Pelvic tuberculosis: a forgotten diagnosis – case report	30116461	10.1016/j.radcr.2018.07.006		2018	english	Portugal	single case report	unclear	yes	yes	yes	yes
30	Almeida, JG	Volumous multiloculated tuberculous pericarditis in a patient with human immunodeficiency virus infection	28472265	10.1093/ehjci/jex099		2017	english	Portugal	single case report	unclear	yes	yes	yes	yes
37	Araújo, AN	Thyroid tuberculosis: an unexpected diagnosis	33597161	10.1136/bcr-2020-238795		2020	english	Portugal	single case report	unclear	yes	yes	yes	yes
116	Domingues, MF	Presumed bilateral multifocal tuberculous choroiditis in an HIV-negative patient with disseminated tuberculosis	16075341	10.1007/s10384-005-0207-y		2005	english	Portugal	single case report	unclear	yes	yes	no	yes
125	Faria, D	Tuberculous Pericarditis	29768154	10.1056/NEJMicm1709552		2018	english	Portugal	single case report	unclear	yes	yes	yes	yes
387	Vaz, A P	A rare cause of lower abdominal and pelvic mass, primary tuberculous psoas abscess: a case report	PMC2783137	10.1186/1757-1626-2-182	Accession Number: 19946492	2009	english	Portugal	single case report	unclear	yes	yes	yes	yes
49	Badea, R	Ileocecal, colonic, and peritoneal tuberculosis: role of imaging in diagnosis. A case report and literature review	27277637	10.1007/s10396-013-0468-x		2014	english	Romania	single case report	unclear	yes	no	yes	yes
89	Chiș, B	Tuberculous appendicitis. A case report	28845503	10.11152/mu-1085		2017	english	Romania	single case report	unclear	yes	yes	yes	yes
135	Gavrila, IL	Ultrasound as the first imaging method in severe lung disease. Considerations about a case of pulmonary tuberculosis and review of the literature	32096796	10.11152/mu-1890		2020	english	Romania	single case report	unclear	yes	unclear	no	unclear
138	Gillis, K	Tuberculous pericarditis: a diagnostic quandary	22089051	10.1258/smj.2011.011176		2011	english	Scotland	single case report	unclear	yes	yes	no	yes
253	Mbengue, A	Ultrasonography of peritoneal tuberculosis	31355580	10.15557/JoU.2019.0014		2019	english	Senegal	retrospective study only TB	unclear	unclear	unclear	no	yes
100	Culafic, D	Hepatic tuberculomas. A case report	15800697	#		2005	english	Serbia	single case report	unclear	yes	no	yes	yes
44	Asim, S	Pancreatic tuberculous abscess diagnosed by endoscopic ultrasound-guided fine needle aspiration	20527655	#		2010	english	Singapore	single case report	unclear	yes	yes	yes	yes
80	Chan Shin Jie, S	A rare case of primary tuberculosis in a solitary thyroid nodule	32825868	10.1016/j.ijtb.2019.08.001		2019	english	Singapore	single case report	unclear	yes	yes	yes	yes
388	Venkatesh, S K	Macronodular hepatic tuberculosis associated with portal vein thrombosis and portal hypertension	#	10.1111/j.1440-1673.2005.01439.x	Accession Number: 16026440	2005	english	Singapore	single case report	unclear	unclear	yes	yes	yes
56	Bélard, S	Sonographic Findings of Abdominal Tuberculosis in Children With Pulmonary Tuberculosis	28333710	10.1097/inf.0000000000001590		2017	english	South Africa	retrospective study only TB	unclear	unclear	yes	no	yes
170	Heuvelings, CC	Chest ultrasound findings in children with suspected pulmonary tuberculosis	30632712	10.1002/ppul.24230		2018	english	South Africa	prospective study with comparator	yes	yes	yes	yes	yes
176	Hunter, L	Miliary tuberculosis: sonographic pattern in chest ultrasound	26661658	10.1007/s15010-015-0865-8		2015	english	South Africa	case series	unclear	no	yes	yes	yes
249	Mapukata, A	Modern imaging of renal tuberculosis in children	17958688	10.1111/j.1440-1673.2007.01890.x		2007	english	South Africa	case series	unclear	unclear	unclear	no	unclear
252	Mathew, D	Imaging and clinical features of breast tuberculosis: a review series of 62 cases	32321647	10.1016/j.crad.2020.03.017		2020	english	South Africa	retrospective study only TB	yes	unclear	unclear	yes	yes
255	Meerkotter, D	Imaging of tuberculosis of the breast: 21 cases and a review of the literature	22008163	10.1111/j.1754-9485.2011.02306.x		2011	english	South Africa	retrospective study only TB	unclear	unclear	unclear	yes	unclear
173	Hong, SG	Pancreatic tuberculosis masquerading as pancreatic serous cystadenoma	19248204	10.3748/wjg.15.1010		2009	english	South Korea	single case report	unclear	yes	yes	yes	yes
189	Jung, YY	Genitourinary tuberculosis: comprehensive cross-sectional imaging	15615965	10.2214/ajr.184.1.01840143		2005	english	South Korea	review with cases	unclear	unclear	unclear	no	unclear
193	Kang, BC	US and CT findings of tuberculosis of the thyroid: three case reports	11331157	10.1016/s0899-7071(00)00194-7		2001	english	South Korea	case series	unclear	yes	yes	yes	yes
207	Kim, D	Multidrug-Resistant Tuberculous Mediastinal Lymphadenitis, with an Esophagomediastinal Fistula, Mimicking an Esophageal Submucosal Tumor	27087646	10.5946/ce.2016.020		2016	english	South Korea	single case report	unclear	yes	yes	yes	yes
208	Kim, DW	Individual and combined diagnostic accuracy of ultrasound diagnosis, ultrasound-guided fine-needle aspiration and polymerase chain reaction in identifying tuberculous lymph nodes in the neck	24035626	10.1016/j.ultrasmedbio.2013.07.004		2013	english	South Korea	prospective study with comparator	unclear	yes	yes	yes	unclear
209	Kim, DY	Tuberculous mesenteric lymphadenitis involving the gastric wall: case report	16246704	10.1016/j.gie.2005.07.039		2005	english	South Korea	single case report	unclear	yes	yes	yes	yes
210	Kim, HJ	Isolated perihepatic tuberculosis: imaging findings	19103349	10.1016/j.crad.2008.08.005		2009	english	South Korea	case series	unclear	unclear	yes	yes	unclear
211	Kim, HS	Spectrum of sonographic findings in superficial breast masses	15840798	10.7863/jum.2005.24.5.663		2005	english	South Korea	review with cases	unclear	unclear	unclear	no	unclear
212	Kim, JB	Peripancreatic tuberculous lymphadenopathy masquerading as pancreatic malignancy: a single-center experience	24303923	10.1111/jgh.12410		2013	english	South Korea	retrospective study only TB	yes	unclear	unclear	yes	unclear
213	Kim, SH	Initial echocardiographic characteristics of pericardial effusion determine the pericardial complications	18614247	10.1016/j.ijcard.2008.04.033		2009	english	South Korea	prospective study with comparator	yes	yes	unclear	yes	yes
229	Lim, JU	Gastric tuberculosis presenting with a huge abdominal mass	24356764	10.11622/smedj.2013250		2013	english	South Korea	single case report	unclear	yes	yes	yes	yes
267	Moon, I	Ultrasound-based diagnosis for the cervical lymph nodes in a tuberculosis-endemic area	25388942	10.1002/lary.25030		2014	english	South Korea	prospective study with comparator	yes	no	unclear	yes	unclear
292	Park, J H	Sonographic diagnosis of tuberculous lymphadenitis in the neck	25154944	10.7863/ultra.33.9.1619		2014	english	South Korea	prospective study with comparator	unclear	yes	yes	yes	yes
293	Park, S B	Imaging features of benign solid testicular and paratesticular lesions	21626362	10.1007/s00330-011-2155-x		2011	english	South Korea	review with cases	unclear	unclear	no	yes	unclear
294	Park, S H	Imaging findings of variable axillary mass and axillary lymphadenopathy	24948395	10.1016/j.ultrasmedbio.2014.02.019		2014	english	South Korea	review with cases	unclear	unclear	no	yes	unclear
98	Corominas, H	Suitability of a High-resolution Ultrasound-guided Puncture in the Diagnosis of a Soft Tissue Mass Infected With Mycobacterium tuberculosis	28209397	10.1016/j.reuma.2016.12.005		2018	english	Spain	single case report	unclear	yes	yes	yes	yes
106	del Agua, C	Tuberculosis of the breast as a pseudotumoral image	16509849	10.1111/j.1075-122X.2006.21435.x		2006	english	Spain	single case report	unclear	unclear	yes	yes	unclear
237	López Gude, MJ	An unusual indication for cardiac transplantation: isolated myocardial tuberculosis	16399542	10.1016/j.healun.2005.07.013		2006	english	Spain	single case report	unclear	yes	no	yes	yes
240	Macías-Garcia, F.	Tuberculous lymph node at the porta hepatis: diagnosis by EUS-guided FNA	21481858	10.1016/j.gie.2011.01.055		2011	english	Spain	single case report	unclear	yes	yes	yes	yes
286	Ospina-Moreno, C	Peritoneal tuberculosis. Radiographic diagnosis	25544414	#		2014	english	Spain	case series	unclear	yes	yes	yes	yes
296	Pérez-Solís, D	Case 90: disseminated tuberculosis	16373779	10.1148/radiol.2381031758		2006	english	Spain	single case report	unclear	unclear	yes	yes	yes
311	Ramos, F S	Diafragma en rayos de sol: signo ecográfico de afectación intersticial de la base pulmonar. [Sun rays diaphragm: an ultrasonographic sign of interstitial involvement in the base of the lung]	#	10.1016/s0033-8338(08)71947-7	Accession Number: 18367063	2008	spanish	Spain	prospective study with comparator	unclear	unclear	unclear	yes	unclear
324	Romero, C	Mammary tuberculosis: percutaneous treatment of a mammary tuberculous abscess	#	10.1007/s003300050091	Accession Number: 10757011	2000	english	Spain	single case report	unclear	yes	yes	yes	yes
364	Soto, C	Tuberculosis mamaria. Descripción de los hallazgos de imagen en dos pacientes. [Tuberculosis of the breast: imaging findings in two patients]	#	10.1016/s0033-8338(08)76341-0	Accession Number: 19100216	2008	spanish	Spain	case series	unclear	unclear	yes	yes	yes
124	Falkowski, AL	Isolated pancreatic tuberculosis: a case report and radiological comparison with cystic pancreatic lesions	23372869	10.3941/jrcr.v7i1.1292		2013	english	Switzerland	single case report	unclear	yes	yes	yes	yes
81	Chao, TY	Differentiating peripheral pulmonary lesions based on images of endobronchial ultrasonography	17035455	10.1378/chest.130.4.1191		2006	english	Taiwan	prospective study with comparator	unclear	unclear	unclear	no	unclear
85	Chen, HJ	Sonographic septation in lymphocyte-rich exudative pleural effusions: a useful diagnostic predictor for tuberculosis	16798896	10.7863/jum.2006.25.7.857		2006	english	Taiwan	retrospective study with comparator	yes	yes	unclear	no	yes
86	Chen, YC	Tuberculous arthritis mimic arthritis of the Sjögren's syndrome: findings from sonography, computed tomography and magnetic resonance images	11731212	10.1016/s0720-048x(01)00363-1		2001	english	Taiwan	single case report	unclear	yes	yes	yes	yes
87	Cheng, WC	Identification of Specific Endobronchial Ultrasound Features to Differentiate Sarcoidosis From Other Causes of Lymphadenopathy	32562435	10.1002/jum.15372		2021	english	Taiwan	retrospective study with comparator	yes	unclear	unclear	yes	yes
91	Chou, YH	Tuberculosis of the parotid gland	15448316	10.7863/jum.2004.23.10.1275		2004	english	Taiwan	case series	yes	unclear	unclear	yes	yes
206	Kho, VK	Isolated tuberculous epididymitis presenting as a painless scrotal tumor	22721625	10.1016/j.jcma.2012.04.014		2012	english	Taiwan	single case report	unclear	yes	yes	yes	yes
218	Ku, CS	Echocardiographic features of tuberculous pericarditis	14703279	#		2003	english	Taiwan	single case report	unclear	yes	yes	yes	yes
220	Lai, YF	Sonographic septation: a predictor of sequelae of tuberculous pleurisy after treatment	19497923	10.1136/thx.2008.110197		2009	english	Taiwan	prospective study only TB	yes	yes	unclear	yes	yes
231	Lin, HC	Tuberculous Pericarditis	26391297	10.1161/circulationaha.115.015311		2015	english	Taiwan	single case report	unclear	yes	yes	yes	yes
233	Lin, YL	The case | Sterile pyuria and an abnormal abdominal film. "Autonephrectomy" of right kidney	18084265	10.1038/sj.ki.5002593		2008	english	Taiwan	single case report	unclear	yes	yes	yes	yes
234	Liu, PY	Usefulness of echocardiographic intrapericardial abnormalities in the diagnosis of tuberculous pericardial effusion	11348622	10.1016/s0002-9149(01)01481-3		2001	english	Taiwan	retrospective study with comparator	yes	yes	yes	yes	yes
238	Luh, SP	Primary tuberculous infection of breast: experiences of surgical resection for aged patients and review of literature	17657861	10.1631/jzus.2007.B0580		2007	english	Taiwan	case series	unclear	yes	yes	yes	yes
168	Hella, JJ	Paraspinal abscess secondary to tuberculous spondylitis diagnosed by Xpert MTB/RIF assay in rural Tanzania	23580687	10.1136/bcr-2013-009156		2013	english	Tanzania	single case report	unclear	yes	yes	yes	yes
279	Neugebauer, F	Ultraschallkurs in Ifakara (Tansania) mit Fallbeispielen.	31771486	10.1024/1661-8157/a003397		2019	german	Tanzania	case series	unclear	unclear	unclear	no	yes
280	Neugebauer, F	Point-of-Care-Ultraschall: Lehren und Lernen in Ifakara, Tansania.	30424685	10.1024/1661-8157/a003118		2018	german	Tanzania	case series	unclear	unclear	yes	yes	yes
281	Ngome, O	Point-of-Care Ultrasound: A Useful Diagnostic Tool in Africa	32517593	10.1024/1661-8157/a003495		2020	english	Tanzania	single case report	unclear	unclear	yes	yes	yes
177	Insiripong, S	Tuberculosis of the spleen: a case report	18567453	#		2008	english	Thailand	single case report	unclear	yes	yes	yes	yes
184	Jantarasaengaram, S	Two- and three-dimensional sonographic findings of female pelvic tuberculosis	26916626	10.1002/uog.15887		2016	english	Thailand	single case report	unclear	yes	yes	yes	yes
256	Meesiri, S.	Pancreatic tuberculosis with acquired immunodeficiency syndrome: a case report and systematic review	22363146	10.3748/wjg.v18.i7.720		2012	english	Thailand	single case report	unclear	yes	yes	yes	yes
269	Muttarak, M	Case 91: Tuberculous Epididymo-orchitis	16436828	10.1148/radiol.2382031851		2006	english	Thailand	single case report	unclear	yes	no	no	yes
270	Muttarak, M	Tuberculous epididymitis and epididymo-orchitis: sonographic appearances	11373214	10.2214/ajr.176.6.1761459		2001	english	Thailand	review with cases	unclear	unclear	unclear	no	unclear
298	Pookarnjanamorakot, C	Tuberculous bursitis of the subacromial bursa	14735085	10.1016/s1058-2746(03)00093-4		2004	english	Thailand	single case report	unclear	unclear	no	yes	yes
379	Tongsong, K	Sonographic features of female pelvic tuberculous peritonitis	#	10.7863/jum.2007.26.1.77	Accession Number: 17182712	2007	english	Thailand	prospective study only TB	unclear	unclear	unclear	yes	unclear
146	Gosein, MA	Peritoneal tuberculosis mimicking advanced ovarian carcinoma: an important differential diagnosis to consider	23510576	10.1186/1756-0500-6-88		2013	english	Trinidad	single case report	unclear	yes	no	yes	yes
4	Abid, M	Abcès de la paroi thoracique et abdominale isolé : une forme exceptionnelle de tuberculose	#	10.1016/j.rmr.2009.11.010		2009	french	Tunisia	single case report	unclear	yes	yes	yes	yes
57	Ben Abdelghani, K	Localisation rare de la tuberculose: la ténosynovite des doigts.	25317223	10.11604/pamj.2014.17.270.3807		2014	french	Tunisia	single case report	unclear	yes	no	yes	yes
186	Jemni, I	Isolated pancreatic tuberculosis mimicking pancreatic cancer in an immunocompetent host: An elusive diagnosis	32685072	10.1016/j.radcr.2020.06.041		2020	english	Tunisia	single case report	unclear	yes	no	yes	yes
333	Salem, A	Double localisation tuberculeuse mammaire et rachidienne: à propos d'un cas.	#	0.1016/s0368-2315(04)96415-0	Accession Number: 15052182	2004	french	Tunisia	single case report	unclear	unclear	yes	yes	yes
410	Younes, M	Abcès tuberculeux du psoas sans atteinte rachidienne associée. A propos d'un cas.	#	10.1016/s0248-8663(02)00610-0	#	2002	french	Tunisia	single case report	unclear	yes	yes	yes	yes
27	Alici, IO	Starry sky sign: A prevalent sonographic finding in mediastinal tuberculous lymph nodes	26374581	10.4103/2303-9027.163004		2015	english	Turkey	retrospective study with comparator	unclear	yes	unclear	yes	yes
41	Arslan, K	A case of tuberculosis pericarditis with an interesting echocardiographic image	29730693	10.11152/mu-1366		2018	english	Turkey	single case report	unclear	yes	yes	yes	yes
48	Aydin, A	Value of endoscopic ultrasonography for diagnosis of esophageal tuberculosis: report of two cases	16927151	10.1007/s10620-005-9028-6		2006	english	Turkey	case series	unclear	yes	yes	yes	yes
50	Bakaris, S	Granulomatous mastitis including breast tuberculosis and idiopathic lobular granulomatous mastitis	17234073	#		2006	english	Turkey	case series	unclear	unclear	yes	yes	yes
62	Bilgin, T	Peritoneal tuberculosis with pelvic abdominal mass, ascites and elevated CA 125 mimicking advanced ovarian carcinoma: a series of 10 cases	11520367	10.1046/j.1525-1438.2001.011004290.x		2001	english	Turkey	case series	unclear	unclear	unclear	no	unclear
118	Durmuş, S	Retrospective Evaluation of Pediatric Patients With Abdominal Tuberculosis: A Single Center Experience	#	10.5578/ced.202065		2020	english	Turkey	retrospective study only TB	no	unclear	yes	yes	yes
122	Erol, S	The Contribution of Ultrasonographic Characteristics of Mediastinal Lymph Nodes on Differential Diagnosis of Tuberculous Lymphadenitis from Sarcoidosis	31143215	#		2018	english	Turkey	retrospective study with comparator	unclear	unclear	no	yes	yes
140	Girgin, S	Asymptomatic thyroid tuberculosis in a multinodular goitre patient: a case report	17966549	10.1080/00015458.2007.11680098		2007	english	Turkey	single case report	unclear	yes	no	yes	yes
154	Güngördük, K	Postmenopausal tuberculosis endometritis	17541465	10.1155/2007/27028		2007	english	Turkey	single case report	unclear	yes	yes	yes	yes
181	Izbudak-Oznur, I	Renal tuberculosis mimicking xanthogranulomatous pyelonephritis: ultrasonography, computed tomography and magnetic resonance imaging findings	12026210	#		2002	english	Turkey	single case report	unclear	yes	no	yes	yes
195	Kapan, M	Primary Thyroid Tuberculosis	#	10.29333/ejgm/82771		2011	english	Turkey	single case report	unclear	yes	no	yes	yes
215	Kocaman, O	Diagnosis of tuberculous peritonitis using endoscopic ultrasound-guided fine-needle aspiration biopsy of the peritoneum	23794347	#		2013	english	Turkey	case series	unclear	unclear	yes	yes	yes
285	Okmen, A S	Spider in the heart	19155668	#		2008	english	Turkey	single case report	unclear	unclear	yes	yes	yes
339	Sayilir, A	Abdominal tuberculosis mimicking gastric submucosal tumor	#	10.4318/tjg.2011.0314	Accession Number: 22287420	2011	english	Turkey	single case report	unclear	unclear	yes	yes	yes
371	Tamsel, S	A rare case of granulomatous prostatitis caused by Mycobacterium tuberculosis	#	10.1002/jcu.20251	Accession Number: 17024674	2007	english	Turkey	single case report	unclear	yes	yes	yes	yes
373	Tapisiz, O	Pelvic tuberculosis mimicking ovarian carcinoma	#	10.1016/j.ijgo.2005.02.022	Accession Number: 15913626	2005	english	Turkey	single case report	unclear	yes	no	yes	yes
385	Türkvatan, A	Sonographic findings in tuberculous epididymo-orchitis	#	10.1002/jcu.20035	Accession Number: 15211677	2004	english	Turkey	single case report	unclear	no	yes	yes	yes
335	Sanal, H T	A rare cause of flank mass: psoas abscess due to extensive primary thoracolumbar tuberculous spondylodiskitis	PMC8139786	#	Accession Number: 16971625	2006	english	Turky	single case report	unclear	unclear	unclear	no	yes
197	Kawooya, MG	Abdominal ultrasound findings in HIV patients: a pictorial review	#	10.1179/174313408x294545		2008	english	Uganda	review with cases	unclear	unclear	unclear	no	unclear
310	Raman, L	Primary tuberculosis of the thyroid gland: an unexpected cause of thyrotoxicosis	#	10.1136/bcr-2013-202792	Accession Number: 24577178	2014	english	UK	single case report	unclear	yes	yes	yes	yes
83	Chatterjee, S	Tuberculosis and the pancreas: a diagnostic challenge solved by endoscopic ultrasound. A case series	22457868	#		2012	english	United Kingdom	case series	unclear	yes	yes	yes	yes
236	Longman, CF	Imaging features and diagnosis of tuberculosis of the breast	28065639	10.1016/j.crad.2016.11.023		2017	english	United Kingdom	retrospective study only TB	yes	unclear	unclear	yes	yes
244	Mahaveer, J	Epididymal Tuberculosis: A Diagnostic Challenge, Sonographic Findings, and Differential Diagnosis	#	10.1177/8756479317727503		2018	english	United Kingdom	single case report	unclear	yes	yes	yes	yes
412	Zagol, B	Effusive constrictive pericarditis: 2D, 3D echocardiography and MRI imaging	#	10.1111/j.1540-8175.2007.00505.x	Accession Number: 18001370	2007	english	US	single case report	unclear	yes	no	no	yes
15	Ahlawat, SK	Pancreatic tuberculosis diagnosed with endoscopic ultrasound guided fine needle aspiration	16286712	#		2005	english	USA	single case report	unclear	yes	yes	no	yes
29	Almajthoub, Z	A 58-Year-Old Man With Abdominal Ascites	33422244	10.1016/j.chest.2020.01.058		2021	english	USA	single case report	unclear	yes	yes	yes	yes
32	Amodio, J	Tuberculous splenic abscess in a neonate with thrombocytopenia	15864573	10.1007/s00247-005-1465-z		2005	english	USA	single case report	unclear	yes	yes	no	yes
38	Armand, P	A 35-Year-Old Man with Lymphadenopathy and Petechiae	33252873	10.1056/NEJMcpc2004979		2020	english	USA	single case report	unclear	yes	yes	yes	yes
61	Bhatt, S	Imaging of non-neoplastic intratesticular masses	20677130	10.4261/1305-3825.Dir.3116-09.0		2011	english	USA	review with cases	unclear	unclear	unclear	no	unclear
88	Chirindel, A	Testicular Tuberculosis Without Epididymitis Simulating Neoplasm	27303531	10.2484/rcr.v3i3.133		2008	english	USA	single case report	unclear	yes	yes	yes	yes
92	Chua, A	Disseminated Tuberculosis Involving Lung, Peritoneum, and Endometrium in an Immunocompetent 17-Year-Old Patient	32789033	10.7759/cureus.9081		2020	english	USA	single case report	unclear	yes	yes	yes	yes
137	Ghazinoor, S	Increased through-transmission in abdominal tuberculous lymphadenitis	15244308	10.7863/jum.2004.23.6.837		2004	english	USA	case series	unclear	unclear	yes	yes	yes
141	Gleason, JB	Pulmonary Artery Invasion Caused by Mycobacterium tuberculosis	27719830	10.1016/j.chest.2016.02.655		2016	english	USA	single case report	unclear	yes	yes	yes	yes
196	Kaushik, N	Isolated pancreatic tuberculosis diagnosed by endoscopic ultrasound-guided fine needle aspiration: a case report	16525205	#		2006	english	USA	single case report	unclear	yes	yes	yes	yes
221	Larson, A	A 25-Year-Old Woman With a Deceptive Pancreas Cyst: All Is Not as It Appears!	28736256	10.1053/j.gastro.2017.07.018		2018	english	USA	single case report	unclear	yes	yes	yes	yes
263	Momtahen, M	Cardiac tuberculoma of the right atrium	21501228	10.1111/j.1540-8191.2011.01253.x		2011	english	USA	single case report	unclear	yes	no	yes	yes
277	Nepal, P	"The Great Masquerader": Sonographic Pictorial Review of Testicular Tuberculosis and its Mimics	31448178	10.25259/jcis-14-2019		2019	english	USA	review with cases	unclear	unclear	unclear	no	unclear
278	Netherland, N A	Intra-abdominal tuberculosis presenting with acute pancreatitis: diagnosis by endoscopic ultrasound-guided fine-needle aspiration	16534664	10.1007/s10620-006-3119-x		2006	english	USA	single case report	unclear	yes	yes	yes	yes
295	Patel, D	Pancreatic tuberculosis mimicking malignancy diagnosed with endoscopic ultrasound-guided fine needle aspiration	24949364	#		2013	english	USA	single case report	unclear	yes	yes	yes	yes
342	Schlesinger, S A	Tuberculous pleural effusion	PMC3421969	10.5811/westjem.2011.9.6846	Accession Number: 22942929	2012	english	USA	single case report	unclear	unclear	yes	no	unclear
393	Waintraub, D J	A Rare Case of Isolated Pancreatic Tuberculosis	PMC5062655	10.14309/crj.2016.64	Accession Number: 27807553	2016	english	USA	single case report	unclear	yes	yes	yes	yes
374	Tarantino, L	[Diagnosis of disseminated mycobacterial infection in AIDS patients by US-guided fine needle aspiration biopsy of lymphnodes and spleen]	#	#	Accession Number: 15329526	2004	italian		retrospective study only TB	unclear	unclear	yes	yes	yes

## Sheet: Single cases
Paper ID	Case	Case ID	Pattern number	Pattern ID	organ affected	other organ or comment	pattern description	age (y)	gender	HIV status	other risk factors?	type of US	reference standard	image provided?								LIST for organs
1	1	1-1	1	1-1-1	kidney	#	large echogenic mass in left renal area with strong posterior acoustic shadow confirming calcified left kidney	30	female	not provided	#	extra-corporal	clinical diagnosis (histo,radio,symptoms)	yes
2	1	2-1	1	2-1-1	soft tissue	paracostal	a low echoic lesion of 5 × 10 mm in size with high echogenesity in its center	81	female	not provided	#	extra-corporal	microbiological confirmation (AFB,PCR,culture) of ultrasound lesion	yes
3	1	3-1	1	3-1-1	liver	with connection to abdominal wall	a hypoechoic mass located mainly in the parenchyma of the left hepatic lobe, part of which communicated with the abdominal wall	58	male	not provided	diabetes mellitus	extra-corporal	clinical diagnosis (histo,radio,symptoms)	no
4	1	4-1	1	4-1-1	bone	osteoarticular tuberculosis	hypoechoic formation containing hyperechoic echoes, poorly restricted, 40 × 20 mm in diameter, located on the right anterior aspect of the thorax and extending to the right lateral sternal border[...]. [...] second cystic formation in the right lateral wall of the abdomen, 25 cm in length, containing a calcification [...]	56	female	negative	#	extra-corporal	microbiological confirmation (AFB,PCR,culture) of ultrasound lesion	no
5	1	5-1	1	5-1-1	pericardium incl. Effusion	#	a large (20 mm) circumferential layer [...] within the pericardial space, with its heterogenous nature suggestive of possibly purulent pericardial fluid. Marked thickening of the pericardium (5 mm)	28	male	negative	#	extra-corporal	microbiological confirmation (AFB,PCR,culture) of ultrasound lesion	yes
6	1	6-1	1	6-1-1	ovaries	#	Ultrasound of the pelvis showing a complex lesion, predominantly cystic, centered in the right adnexal area (a). It appears to be encapsulated with defined margins. There are multiple thin septa and an apparent solid component in a gravity-dependent location, which exhibited some vascularity in Color Doppler study	14	female	not provided	#	extra-corporal	microbiological confirmation (AFB,PCR,culture) of ultrasound lesion	yes
6	1	6-1	2	6-1-2	pleura itself and or effusion	#	a predominantly anechogenic effusion with some thin septa [...] a large pouch of loculated pleural fluid [...], with 96 × 45 mm, shows that the fluid is clear despite the overall complex nature of the effusion	14	female	not provided	#	extra-corporal	microbiological confirmation (AFB,PCR,culture) of ultrasound lesion	yes
7	1	7-1	1	7-1-1	joint/arthritis	right ankle	echogenic rice bodies floating in the clear anechoic fluid insinuating around the extensor digitorum tendon	36	male	not provided	#	extra-corporal	clinical diagnosis (histo,radio,symptoms)	yes
8	1	8-1	1	8-1-1	eyes	#	sclerochoroidal thickening with widening of sub-Tenon space with scant fluid and elevation of optic papilla	47	female	not provided	TB contact	extra-corporal	clinical diagnosis (histo,radio,symptoms)	yes
10	1	10-1	1	10-1-1	testes	#	a complex mass with multiple hypoechoic lesions at the inferior pole of right testis with dimension 2.4x1.7 cm	46	male	not provided	#	extra-corporal	clinical diagnosis (histo,radio,symptoms)	yes
13	2	13-2	1	13-2-1	lung tissue	#	Lung consolidation and [subpleural nodules] [...] Lung consolidation [...] with multiple lenticular echoes, representing air trapped in the smaller airways, within an echo-poor area. Reverberating echoes are present at the margins.	#	not provided	not provided	#	extra-corporal	microbiological confirmation (AFB,PCR,culture) of ultrasound lesion	yes
13	1	13-1	1	13-1-1	lung tissue	#	[...] hypoechoic subpleural nodule with well-defined margins and posterior acoustic enhancement [...] The pleural line above the SUN can be either continuous [...] or fragmented	#	not provided	not provided	#	extra-corporal	microbiological confirmation (AFB,PCR,culture) of ultrasound lesion	yes
15	1	15-1	1	15-1-1	pancreas	#	pancreatic body mass of heterogeneous echotexture and ill- defined margins	57	male	not provided	#	endoscopic gastrointestinal	microbiological confirmation (AFB,PCR,culture) of ultrasound lesion	yes
16	1	16-1	1	16-1-1	lung tissue	#	small consolidation beneath the pleural lining, absent lung sliding and suprapleural hypoechoic area	48	female	not provided	#	extra-corporal	clinical diagnosis (histo,radio,symptoms)	yes
16	1	16-1	2	16-1-2	pleura itself and or effusion	#	Right pleural hypoechoic effusion with septations […] Compressive atelectasis of the right middle lobe	48	female	not provided	#	extra-corporal	clinical diagnosis (histo,radio,symptoms)	yes
18	1	18-1	1	18-1-1	lymph node cervical	#	displaced hilar vascularity [...] Note the intranodal cystic necrosis [...] explains the absence of vascularity in this area	#	not provided	not provided	#	extra-corporal	not reported or unclear	yes
23	1	23-1	1	23-1-1	lymph node cervical	#	color doppler [...] with hilar vascularity being displaced [...] by the intranodal cystic necrosis [...] 3-D power doppler sonography [...] mass effect of the intranodal necrosis [...] causes aberration of the hilar vascularity [...] and displacement [...] intranodal necrosis that appears as echolucent areas	#	not provided	not provided	#	extra-corporal	not reported or unclear	yes
24	2	24-2	1	24-2-1	ovaries	#	an ill-defined vascular complex mass with solid and cystic areas noted in right adnexa abutting the uterus having indistinct interface with the uterus	31	female	not provided	#	extra-corporal	clinical diagnosis (histo,radio,symptoms)	no
24	1	24-1	1	24-1-1	ovaries	#	hypoechoic complex right adnexal mass measuring 70x60mm	20	female	not provided	#	extra-corporal	clinical diagnosis (histo,radio,symptoms)	no
26	1	26-1	1	26-1-1	paraspinal abscess	extending to thigh	High-resolution ultrasonography of the right thigh [...] demonstrated a large oblong-shape subcutaneous and intermuscular cystic structure (about 195 × 60 × 24 mm) at the mid-thigh and extends upwards between the tensor fascia lata, rectus femoris and the vastus lateralis muscles. The right thigh cystic lesion seen continuous with another oblong-shape right ilio-psoas [...] compartment cystic les…	31	female	negative	#	extra-corporal	microbiological confirmation (AFB,PCR,culture) of ultrasound lesion	yes
28	3	28-3	1	28-3-1	mesentery;omentum	#	Visceral peritoneal echogenic nodules	#	not provided	negative	#	extra-corporal	clinical diagnosis (histo,radio,symptoms)	yes
28	2	28-2	1	28-2-1	mesentery;omentum	#	Laminar shreddy thickening of the visceral peritoneum	#	not provided	negative	#	extra-corporal	clinical diagnosis (histo,radio,symptoms)	yes
28	1	28-1	1	28-1-1	mesentery;omentum	#	Echogenic omental thickening with a small hypo-echoic nodule within	#	not provided	negative	#	extra-corporal	clinical diagnosis (histo,radio,symptoms)	yes
29	1	29-1	1	29-1-1	peritoneum itslef and or ascites	#	diffuse peritoneal thickening and loculated lateral small-volume ascites with thick adhesions	58	male	negative	alcoholism	extra-corporal	microbiological confirmation (AFB,PCR,culture) of ultrasound lesion	yes
30	1	30-1	1	30-1-1	pericardium incl. Effusion	#	a large pericardial effusion, with fibrinous strands crossing the pericardial space	28	male	positive	hep B	extra-corporal	microbiological confirmation (AFB,PCR,culture) of ultrasound lesion	yes
31	1	31-1	1	31-1-1	testes	#	multiple hypoechoic [nodular] lesions in right testis which was enlarged (in size), and adjacent epididymis was also hyp- oechoic	34	male	negative	#	extra-corporal	clinical diagnosis (histo,radio,symptoms)	no
32	1	32-1	1	32-1-1	spleen	#	hepatosplenomegaly and a heterogeneous, but predominately hypoechoic, spleen [...]. The spleen measured approximately 8 cm in length [... later in the course and before anti-TB treatment ...] a 5.8- cm complex fluid collection containing echogenic material within the spleen [...]. Hyperemia was noted around the complex collection. Duplex Doppler sonography with color flow imaging of the spleen sh…	0	male	not provided	preterm and low birth	extra-corporal	confirmed TB other site	yes
33	1	33-1	1	33-1-1	lymph node abdominal	#	[extracorporeal:] a 15-mm [hypo]echoic round mass at the liver hilum and dilatation of the intrahepatic bile ducts in the left lobe of liver, with no apparent mass shadow in the liver [...] On EUS, the mass was visualized as a well-delineated, hypoechoic mass with a relatively regular margin and was compressing the bile duct	44	female	not provided	#	extra-corporal	microbiological confirmation (AFB,PCR,culture) of ultrasound lesion	yes
34	1	34-1	2	34-1-2	epidimydis	#	Right epididymis was bulky, hypoechoic [...], and hypervascular [...] nodular enlarged and hypoechoic head and tail region	40	male	not provided	#	extra-corporal	not reported or unclear
34	1	34-1	1	34-1-1	testes	#	bulky right testis with well-defined, vascular, non-calcified hypoechoic lesion[...], on a background of multiple small hypoechoic foci	40	male	not provided	#	extra-corporal	not reported or unclear
34	1	34-1	3	34-1-3	testes	#	bulky right testis with well-defined, vascular, non-calcified hypoechoic lesion[...], on a background of multiple small hypoechoic foci	40	male	not provided	#	extra-corporal	not reported or unclear
35	1	35-1	1	35-1-1	pleura itself and or effusion		encysted right pleural fluid effusion, made of thick fluid and containing an internal tissue echogenic formation [pleural nodule within a pleurisy]	15	male	not provided	#	extra-corporal	clinical diagnosis (histo,radio,symptoms)	yes
37	1	37-1	1	37-1-1	thyroid	#	at the right lobe of the thyroid, multiple solid nodules; the dominant had 18mm, was heterogeneous and had multiple calcifications	71	female	not provided	#	extra-corporal	microbiological confirmation (AFB,PCR,culture) of ultrasound lesion	no
38	1	38-1	1	38-1-1	lymph node inguinal	#	a well-circumscribed mass superficial to the iliac vessels, with a thick hyperemic rind and central necrosis [...] The center of the mass is markedly hypoechoic and has scattered echogenic foci that are indicative of debris	35	male	negative	#	extra-corporal	microbiological confirmation (AFB,PCR,culture) of ultrasound lesion	yes
39	2	39-2	1	39-2-1	kidney	#	enlarged left kidney (9.8 × 4.0 cm) with left-sided pyelonephritis, collapse of the pelvicalcyleal system and loss of cortico-medullary junction [...] perinephric collection in upper pole	6	male	not provided	#	extra-corporal	clinical diagnosis (histo,radio,symptoms)	no
39	1	39-1	1	39-1-1	kidney	#	hypoechoic areas in the medial aspect of the upper pole which suggested acute pyelonephritis with disruption of the cortico-medullary junction	12	male	not provided	#	extra-corporal	confirmed TB other site	no
40	1	40-1	1	40-1-1	pancreas	#	at the head of pancreas, just distal to the genu a 2.76¥2.05 cm hypoechoic, ill defined mass next to the duodenum	23	female	not provided	#	endoscopic gastrointestinal	microbiological confirmation (AFB,PCR,culture) of ultrasound lesion	yes
41	1	41-1	1	41-1-1	pericardium incl. Effusion	#	marked pericardial effusion around the heart. The effusion contained dense fibrinous material and surrounded the heart [...] fibrinous material conglomerated at the righrt ventricular free wall [and] moved synchronously with each heart beat and appeared like "cheering fans"	46	female	not provided	#	extra-corporal	microbiological confirmation (AFB,PCR,culture) of ultrasound lesion	yes
42	1	42-1	1	42-1-1	pericardium incl. Effusion	#	moderate pericardial effusion [...] echo-free signal [...] fibrin strands are also seen within the fluid	21	female	negative	#	extra-corporal	clinical diagnosis (histo,radio,symptoms)	yes
43	1	43-1	1	43-1-1	lymph node cervical	#	a main lesion with delineation of multiple nodes, an irregular margin, and a tendency toward fusion. The internal echo was hypoechoic and had strong echoes [...] and an echogenic thin layer within the node, deep to the peripheral margin	#	not provided	not provided	#	extra-corporal	microbiological confirmation (AFB,PCR,culture) of ultrasound lesion	yes
44	1	44-1	1	44-1-1	pancreas	#	a 3cm x 2cm septated cystic mass in the head of pancreas [...] There was no distinct interface between the mass and the portal vein and superior mesenteric vein. Multiple enlarged lymph nodes were seen adjacent to the mass	76	female	not provided	#	endoscopic gastrointestinal	microbiological confirmation (AFB,PCR,culture) of ultrasound lesion	yes
45	1	45-1	1	45-1-1	peritoneum itslef and or ascites	and mesentery	interloop ascitic fluid with septations, thickening of the abdominal wall and the visceral peritoneum of the mesentery, increased echogenicity of mesenteric fat, conglomerated loops	25	male	negative	#	extra-corporal	microbiological confirmation (AFB,PCR,culture) of ultrasound lesion	yes
47	1	47-1	1	47-1-1	salivary glands	parotis	echoarme, teils inhomogene, intraglanduläre Raumforderung mit dezenter distaler Schallverstärkung [...] schlechte Abgrenzbarkeit [translation: low echogenic, partly inhomogeneous intraglandular mass with moderate posterior enhancement … poorly defined margins]	26	male	not provided	#	extra-corporal	microbiological confirmation (AFB,PCR,culture) of ultrasound lesion	yes
48	2	48-2	1	48-2-1	esophagus	ln thoracic	multiple mediastinal [lymphadenopathies] adjacent to the esophageal wall at 25 to 33 cm from the incisors. [lymphadenopathies] were round and oval shaped, hypoechoic, and heterogenous with regular borders. The biggest [lymphadenopathy] was 27 mm in diameter and some of them had fine central calcifications. [...] thickening of the esophageal wall and no border echo existed between the adjacent big…	50	female	negative	#	endoscopic gastrointestinal	clinical diagnosis (histo,radio,symptoms)	yes
48	1	48-1	1	48-1-1	esophagus	ln thoracic	round and oval-shaped, hypoechoic, heterogeneous mediastinal [lymphadenopathies] with regular borders adjacent to the esophageal wall at 23 to 33 cm from the incisors. The biggest [lymphadenopathy] was 30 mm in diameter and some of them had fine central calcifications [...] thickening of the esophageal wall and absence of a border between the adjacent biggest [lymphadenopathy] and the esophageal …	31	male	negative	#	endoscopic gastrointestinal	clinical diagnosis (histo,radio,symptoms)	yes
49	1	49-1	2	49-1-2	peritoneum itslef and or ascites	#	Echoic deposits [both parietal and visceral] on the peritoneal surface [...] having a diameter of 4–5 mm	58	male	not provided	#	extra-corporal	clinical diagnosis (histo,radio,symptoms)	yes
49	1	49-1	1	49-1-1	small intestine	#	terminal ileum was dilated, with symmetrical, circumferentially thickened walls (up to 9 mm), with a preserved multilayered structure and a hypoechoic aspect. The surrounding fat was hyperechoic and interileal ascites were also noted [...] a segment at least 10 cm in length [...] [CEUS:] The entire bowel wall was enhanced, with higher enhancement at the submucosal level. In the venous phase, the …	58	male	not provided	#	extra-corporal	clinical diagnosis (histo,radio,symptoms)	yes
50	1	50-1	1	50-1-1	breast	#	a hypoechoic heterogeneous mass measuring 5 cm in the lower quadrant of the left breast, with ill defined and mild posterior acoustic enhancement	40	female	not provided	#	extra-corporal	microbiological confirmation (AFB,PCR,culture) of ultrasound lesion	yes
51	1	51-1	1	51-1-1	prostate and seminal gland	#	massive enlargement of prostate with central avascular necrotic area showing moving internal echoes	68	male	not provided	benignn prostate hyperplasia	extra-corporal	clinical diagnosis (histo,radio,symptoms)	yes
52	1	52-1	1	52-1-1	spleen	#	spleen was [...] normal in size, but with heterogeneous parenchyma and multiple small hypoechogenic images	38	male	positive	#	extra-corporal	confirmed TB other site	no
53	1	53-1	1	53-1-1	small intestine	#	a thickened hypervascular bowel wall >8 mm with hypoechoic non-vascularized oval-shaped, intramural mass	#	not provided	not provided	#	extra-corporal	microbiological confirmation (AFB,PCR,culture) of ultrasound lesion	yes
54	9	54-9	1	54-9-1	pancreas	#	an anechoic collection of fluid [...] with irregular, shaggy walls	8	not provided	negative	#	extra-corporal	not reported or unclear	yes
54	8	54-8	2	54-8-2	liver	#	a hypoechoic focal lesion with irregular echogenic margins in the left lobe	24	male	negative	#	extra-corporal	not reported or unclear
54	8	54-8	3	54-8-3	lymph node abdominal	#	multiple hypoechoic and necrotic celiac and lesser-omental lymph nodes. Echogenic debris is seen in the dependent part of the individual nodes	24	male	negative	#	extra-corporal	not reported or unclear	yes
54	8	54-8	1	54-8-1	spleen	#	multiple irregular, hypoechoic focal lesions [...] representing abscesses scattered in the parenchyma [...] a thin, hypoechoic halo [...] surrounding an abscess and occasional specks of marginal calcification	24	male	negative	#	extra-corporal	not reported or unclear	yes
54	7	54-7	1	54-7-1	lymph node abdominal	#	mesenteric thickening [...] with multiple conglomerate lymph nodes [...] irregular focus of central calcification (arrow) with distal shadowing within the conglomerate lymph nodal mass	25	female	negative	#	extra-corporal	not reported or unclear	yes
54	6	54-6	1	54-6-1	peritoneum itslef and or ascites	and omentum	diffuse thickening of the peritoneum [...] with focal areas of nodularity [...] beneath the anterior abdominal wall. The underlying greater omentum is thickened and is predominantly echogenic with a hypoechoic nodule [...] within it	18	female	negative	#	extra-corporal	not reported or unclear	yes
54	5	54-5	1	54-5-1	peritoneum itslef and or ascites	#	ascites [with] multiple thin, incomplete septa and low-level internal echoes. The debris and fine septa appeared on real-time sonography to be floating	45	male	negative	#	extra-corporal	not reported or unclear	yes
54	3	54-3	1	54-3-1	small intestine	#	small-bowel stricture [...] of the left lower quadrant [...] a long, circumferential thickening of the jejunum with adjacent involved nodes [...] Radial extension of the echogenic luminal contents into the thickened wall [...] represent ulcerations	25	female	negative	#	extra-corporal	not reported or unclear	yes
54	2	54-2	1	54-2-1	peritoneum itslef and or ascites	and mesentery and intestinal	a complex heterogeneous mass consisting of matted bowel [...] thickened echo-genic mesentery [...] with enlarged lymph nodes [...] and surrounding loculated ascites with septa	19	female	negative	#	extra-corporal	not reported or unclear	yes
54	10	54-10	1	54-10-1	paraspinal abscess	#	a multiloculated fluid collection [...] with low-level internal echoes within the psoas muscle	32	male	negative	#	extra-corporal	not reported or unclear	yes
54	1	54-1	1	54-1-1	small intestine	and colon	circumferential wall thickening of the contracted cecum and ascending colon [...] The adjacent terminal ileum [...] shows mild thickening of its wall. [...] The ileocecal junction and medial wall demonstrate greater thickening [...]	17	female	negative	#	extra-corporal	not reported or unclear	yes
55	1	55-1	1	55-1-1	liver	#	a 5.6 × 6.8 × 8.8 cm ill-defined, heterogeneous hypoechoic lesion reaching up to the liver surface with cystic areas in the right lobe of the liver suggestive of an abscess	30	male	negative	#	extra-corporal	microbiological confirmation (AFB,PCR,culture) of ultrasound lesion	yes
57	1	57-1	1	57-1-1	other	tendon	tissue thickening associated with a fluid effusion in the tendon sheath of the superficial and deep flexor tendons of the right 2nd radius, [Doppler] which was hyper-vascularised	77	female	not provided	#	extra-corporal	clinical diagnosis (histo,radio,symptoms)	yes
58	1	58-1	1	58-1-1	epidimydis	#	a hypoechoic, heterogeneous mass in the tail of the left epididymis, measuring 21 mm by 14 mm, imprinting on the adjacent testicular parenchyma […]. Echodoppler study showed a vascular signal within the lesion [Une échographie scrotale mettait en évidence une masse de la queue de l’épididyme gauche, hypo-échogène et hétérogène, mesurant 21 mm sur 14 mm, imprimant une empreinte sur le parenchyme t…	28	male	not provided	#	extra-corporal	clinical diagnosis (histo,radio,symptoms)	yes
60	1	60-1	1	60-1-1	pancreas	#	a multicystic mass was seen in the head and body of the pancreas with side-branch communication and without internal doppler signal [...] conglomerate of thin-walled cysts (cyst-by-cyst appearance)	36	male	negative	#	endoscopic gastrointestinal	microbiological confirmation (AFB,PCR,culture) of ultrasound lesion	yes
61	1	61-1	1	61-1-1	testes	#	an enlarged, heterogeneous-appearing epididymis [...] There is also evidence of multiple hypoechoic lesions in the testis	35	male	not provided	#	extra-corporal	not reported or unclear	yes
62	1	62-1	1	62-1-1	ovaries	#	a cystic right adnexal mass with irregular borders and an internal echogenicity on its postero-inferior aspect	#	female	not provided	#	extra-corporal	not reported or unclear	yes
63	1	63-1	1	63-1-1	lymph node abdominal	#	auffällig vergrößerte, echoarme, abgerundete Lymphknoten im Lig.hepatoduodenale mit einer maximalen Größe bis 34mm [translation: suspiciously enlarged, rounded lymphnodes in the hepatoduodenal ligament with a max. size of 34mm]	32	male	negative	#	extra-corporal	clinical diagnosis (histo,radio,symptoms)	yes
64	1	64-1	1	64-1-1	other	thoracic aorta aneurysm	a spherical anechoic mass surrounded by a hypoechoic density consistent with tissue [...] subtle pulsations and !ndings on color Doppler suggested a vascular structure	45	male	not provided	#	extra-corporal	confirmed TB other site	yes
65	1	65-1	1	65-1-1	lymph node mediastinal	#	Patchy anechoic areas in a hypoechoic tubercular lymph node	#	not provided	not provided	#	bronchoscopic	microbiological confirmation (AFB,PCR,culture) of ultrasound lesion	yes
66	1	66-1	1	66-1-1	pericardium incl. Effusion	#	a large pericardial effusion containing exudative debris and fibrin strands	15	female	negative	#	extra-corporal	microbiological confirmation (AFB,PCR,culture) of ultrasound lesion	yes
67	1	67-1	1	67-1-1	breast	#	cutaneous oedema, fat infiltration, dilation of the lympathics and a well-encapsulated heterogeneous 10 cm collection	20	female	not provided	lactation	extra-corporal	microbiological confirmation (AFB,PCR,culture) of ultrasound lesion	yes
68	1	68-1	1	68-1-1	pancreas	#	[CEUS] large heterogeneous mass of 3 cm with poorly defined margins.	32	male	negative	#	endoscopic gastrointestinal	clinical diagnosis (histo,radio,symptoms)	yes
69	1	69-1	1	69-1-1	pancreas	#	a large, 2-2.5cm anechoic homogeneous, well-defined mass which lay adjacent to the neck of the pancreas	52	female	not provided	smoking	extra-corporal	microbiological confirmation (AFB,PCR,culture) of ultrasound lesion	yes
70	3	70-3	1	70-3-1	breast	#	a lump with irregular margins, hypoechoic heterogeneous echogenicity and microcalcifications	70	female	not provided	#	extra-corporal	microbiological confirmation (AFB,PCR,culture) of ultrasound lesion	no
70	2	70-2	1	70-2-1	breast	#	a 5 × 5 cm lump with irregular margins and heterogeneous hypoechogenicity	63	female	not provided	diabetes mellitus type 2	extra-corporal	clinical diagnosis (histo,radio,symptoms)	no
70	1	70-1	1	70-1-1	breast	#	[2 lesions] irregular margins, central necrotic areas with debris, and posterior enhancement	56	female	not provided	#	extra-corporal	clinical diagnosis (histo,radio,symptoms)	no
71	1	71-1	1	71-1-1	pericardium incl. Effusion	#	echo-dense, “porridge-like” pericardial mass [...] surrounded by an echolucent pericardial effusion	58	male	negative	smoking	extra-corporal	microbiological confirmation (AFB,PCR,culture) of ultrasound lesion	yes
72	1	72-1	1	72-1-1	breast	#	diffuse induration of the skin and subcutis [...] extensive and irregular polylobular abscess collections, of which one with imminent skin breakthrough [...] surrounded by hyperemia	33	female	not provided	pregnancy	extra-corporal	microbiological confirmation (AFB,PCR,culture) of ultrasound lesion	yes
74	2	74-2	1	74-2-1	esophagus	ln thoracic	esophageal compression by an oval shaped lymph node around esophagus with heterogeneous hypoechoic and interrupted esophageal adventitia.	#	not provided	negative	#	endoscopic gastrointestinal	microbiological confirmation (AFB,PCR,culture) of ultrasound lesion	yes
74	1	74-1	1	74-1-1	esophagus	ln thoracic	heterogeneous lymph node with hypoechoic center and strand-like hyperechoic areas. Esophageal wall was thickened with ambiguous stratification	#	not provided	negative	#	endoscopic gastrointestinal	microbiological confirmation (AFB,PCR,culture) of ultrasound lesion	yes
75	3	75-3	1	75-3-1	liver	#	2 poorly defined hypoechoic lesions [...] without distinct rim enhancement on CEUS [...] in the portal venous phase [...] the lesions remain hypoenhanced	61	male	not provided	#	extra-corporal	not reported or unclear	yes
75	2	75-2	1	75-2-1	liver	#	round tumorlike heterogeneous hypoechoic lesion [...] in segment 4 [...] diameter 3.2 cm [...] color doppler image showing perilesional and intralesional vessels [CEUS:] arterial phase [...] hyperenhanced lesion [...] diameter markedly larger than on [conventional ultrasound] [...] rim enhancement [...] persisting throughout the portal phase	44	male	not provided	liver translantation for HCC	extra-corporal	clinical diagnosis (histo,radio,symptoms)	yes
75	1	75-1	1	75-1-1	liver	#	an oval hypoechoic lesion [...] in segment 8 contiguous with the liver capsule [...] color doppler image showing a weak intralesional flow signal [CEUS:] arterial phase image [...] a nonenhanced center surrounded by a thick hyperenhanced rim [which] fades out	16	female	not provided	#	extra-corporal	clinical diagnosis (histo,radio,symptoms)	yes
76	1	76-1	1	76-1-1	liver	#	hypoechogenic image with well-defined margins	40	male	positive	#	extra-corporal	microbiological confirmation (AFB,PCR,culture) of ultrasound lesion	yes
77	2	77-2	1	77-2-1	peritoneum itslef and or ascites	pelvic mass	a solid irregular mass was detected posteriorly to the uterus measuring 7.8 x 4.7 x 4.8 cm surrounded by a moderate amount of peritoneal fluid	38	female	not provided	#	extra-corporal	microbiological confirmation (AFB,PCR,culture) of ultrasound lesion	yes
77	1	77-1	1	77-1-1	peritoneum itslef and or ascites	pelvic mass, adnexae looking normal	ascites and bilateral pelvic masses which appeared solid, irregular and were attached to the pelvic wall by multiple fine septations	20	female	not provided	#	extra-corporal	microbiological confirmation (AFB,PCR,culture) of ultrasound lesion	yes
78	1	78-1	1	78-1-1	liver	bile duct	a cavity/bile lake […] in the right lobe of liver with adjacent echogenic (partially calcified) nodules […] Dilated left intrahepatic ducts seen	33	female	not provided	#	extra-corporal	not reported or unclear	yes
79	1	79-1	1	79-1-1	breast	#	an oval hypoechoic to anechoic cystic mass with distal sound enhancement [with] purulent echogenic debris within the cystic mass	69	female	not provided	#	extra-corporal	microbiological confirmation (AFB,PCR,culture) of ultrasound lesion	yes
80	1	80-1	1	80-1-1	thyroid	#	a right upper to lower pole 5.4 x 4.8 x 2.4 cm, solid-cystic hypoechoic mass [...] infiltrating the overlying strap muscle (TIRADS 5)	73	male	not provided	smoking	extra-corporal	microbiological confirmation (AFB,PCR,culture) of ultrasound lesion	yes
81	1	81-1	1	81-1-1	lung tissue	#	a right upper lobe lesion [...] The image contains numerous hyperechoic dots, with dots merging several hyperechoic areas and hyperechoic linear arcs	48	male	not provided	#	extra-corporal	not reported or unclear	yes
82	1	82-1	1	82-1-1	pancreas	#	heterogeneous hypo-echogenic mass of the head of the pancreas measuring 6 cm in long axis associated with dilatation of the main bile duct upstream of the mass	41	female	not provided	#	extra-corporal	clinical diagnosis (histo,radio,symptoms)	yes
83	3	83-3	1	83-3-1	lymph node abdominal	#	lymph nodes around head of pancreas and adjacent to the inferior vena cava. These nodes had hypoechoic foci, consistent with areas of necrosis	29	male	not provided	#	endoscopic gastrointestinal	microbiological confirmation (AFB,PCR,culture) of ultrasound lesion	no
83	2	83-2	1	83-2-1	lymph node abdominal	#	large hypoechoic lymph nodes with necrotic areas and heterogeneous green predominant pattern of the nodes on real time tissue elastography without an elevated strain ratio	24	male	not provided	#	endoscopic gastrointestinal	microbiological confirmation (AFB,PCR,culture) of ultrasound lesion	yes
83	1	83-1	1	83-1-1	lymph node abdominal	#	multiple homogeneous, round lymph nodes 2-4 cm size	28	male	not provided	#	endoscopic gastrointestinal	clinical diagnosis (histo,radio,symptoms)	no
84	1	84-1	1	84-1-1	liver	#	multiple rounded hepatic formations with a tissue echostructure and hypoechoic centre	6	male	not provided	#	extra-corporal	microbiological confirmation (AFB,PCR,culture) of ultrasound lesion	yes
86	1	86-1	1	86-1-1	joint/arthritis	ankle	irregular multiple loculated cystic lesion with peripheral hyper- echoic enhancement in and around the ankle, which extended to subcutaneous region	75	female	not provided	Sjögren syndrome, predni 5mg/d	extra-corporal	microbiological confirmation (AFB,PCR,culture) of ultrasound lesion	yes
88	1	88-1	1	88-1-1	testes	#	a well-defined 1.1 x 0.9 x 1.0 cm predominantly hypoechoic lesion in the upper pole of the right testicle [...] has slight increased peripheral vascularity [...] a small amount of fluid between [...] epidimydis and [...] testicle [...]	47	male	not provided	#	extra-corporal	microbiological confirmation (AFB,PCR,culture) of ultrasound lesion	yes
88	1	88-1	2	88-1-2	testes	#	upper left scrotal sac and distal inguinal canal demonstrated a serpiginnous 3.0 x 1.8 cm structure with heterogeneous echogenicity which could not be separated from the left spermatic cord	47	male	not provided	#	extra-corporal	microbiological confirmation (AFB,PCR,culture) of ultrasound lesion	yes
89	1	89-1	1	89-1-1	appendix	#	a 4 cm isoechoic mass with a hypoechoic center in the lower right abdominal quadrant [...] slightly hypervascularisation of the affected intestinal wall [...] and minimal ascites	21	male	not provided	#	extra-corporal	microbiological confirmation (AFB,PCR,culture) of ultrasound lesion	yes
90	2	90-2	1	90-2-1	lymph node cervical		an enlarged hypoechoic round lymph node […] small cystic necrosis [...] within the lymph node	52	female	not provided	thyroid carcinoma and iodine treatment 1.5y prior	extra-corporal	microbiological confirmation (AFB,PCR,culture) of ultrasound lesion	yes
90	1	90-1	1	90-1-1	lymph node cervical	#	multiple hypoechoic ovoid or round nodes [...] cystic necrosis within [...] punctate echogenic focus is seen within	49	female	not provided	#	extra-corporal	clinical diagnosis (histo,radio,symptoms)	yes
90	1	90-1	2	90-1-2	thyroid	ln peripheral	a 1.2 x 0.9 x 0.8 cm low echoic mass-like lesion at the superior pole of the right lobe of the thyroid	49	female	not provided	#	extra-corporal	clinical diagnosis (histo,radio,symptoms)	yes
92	1	92-1	1	92-1-1	peritoneum itslef and or ascites	and endometritis; disseminated TB	a complex, septated fluid collection in the pelvis, endometrial thickening and right upper quadrant ascites	17	female	negative	pregnancy	extra-corporal	microbiological confirmation (AFB,PCR,culture) of ultrasound lesion	yes
93	1	93-1	1	93-1-1	thyroid	#	multiple heterogeneous, hypoechoic lesions with ill-defined margins in both lobes	29	female	not provided	Behcet syndrome under unspecified treatment	extra-corporal	microbiological confirmation (AFB,PCR,culture) of ultrasound lesion	yes
94	1	94-1	1	94-1-1	uterus and endometrium	#	an abnormal endometrial pattern characterized by nonhomogenous endometrial thickness up to a value of 8 mm, intense hyperechogenicity of the endometrial layers, and presence of intracavitary fluid	63	female	not provided	#	vaginal	microbiological confirmation (AFB,PCR,culture) of ultrasound lesion	no
95	1	95-1	1	95-1-1	brain	cerebral	Bilateral nucleobasal and periventricular hyperechogenic punctate nucleobasal and periventricular lesions that do not leave posterior acoustic shadows are observed in small numbers. […] microcalcifications secondary to infectious involvement	0	male	negative	drug-dependent mother, who had received incomplete anti-tuberculosis treatment (42 days) during gestation	extra-corporal	microbiological confirmation (AFB,PCR,culture) of ultrasound lesion	yes
96	1	96-1	1	96-1-1	pericardium incl. Effusion	#	a hyperechogenic invasive intrapericardial mass invading the two atria [...] transoesophageal echocardiography [...] better demonstrated the extension of the mass towards the right atrial wall and invasion of periaortic space and left atrial appendage	29	female	not provided	#	extra-corporal	microbiological confirmation (AFB,PCR,culture) of ultrasound lesion	yes
97	1	97-1	1	97-1-1	pancreas	#	multilobed heterogeneous mass in contact with the head of the pancreas, 80-70mm in diameter, encompassing the celiac trunk and the hepatic hilum, compressing the main bile duct, resulting in dilatation of the intra- and extrahepatic bile ducts, absence of vesicular lithiasis	19	male	negative	#	extra-corporal	clinical diagnosis (histo,radio,symptoms)	no
98	1	98-1	1	98-1-1	sinews	#	a round, defined, mobile cluster that extended in a heterogeneous manner throughout the 6 compartments of the extensor mechanism of the wrist [...] Color Doppler ultrasound revealed vascularization corresponding to G3 [...] Presence of a large softtissue mass that deforms the border of the common extensors, the extensor of the fifth finger and the extensor of the ulna. [...] infiltration of surro…	85	male	not provided	#	extra-corporal	microbiological confirmation (AFB,PCR,culture) of ultrasound lesion	yes
99	1	99-1	1	99-1-1	lymph node cervical	#	a swelling hypoechoic lymph node with clear border [...] color doppler shows a scattered blood flow signal in the lymph node [The TIC curve shows a steep descending curve with an apparent notch (blue arrow), which is similar to the TIC curve of the carotid artery (yellow arrow). The k-value of the lymph node is 0.478]	28	female	not provided	#	extra-corporal	not reported or unclear	yes
100	1	100-1	1	100-1-1	liver	#	a non-homogenous echo structure of the liver, and [three up to 25mm sized] hypoechogenic nodules	57	female	not provided	#	extra-corporal	clinical diagnosis (histo,radio,symptoms)	yes
102	1	102-1	1	102-1-1	testes	#	left testis was enlarged (4.8 x 2.6 cm). One 3.2 x 2.4 x 2.7 cm sized heteroechoic space occupying lesion with hypoechoic components and small cystic areas were seen at the lower pole [...] testicular margins appeared ill-defined at the lower pole. On Doppler, increased blood flow was seen within and periphery of the lesion	20	male	negative	#	extra-corporal	microbiological confirmation (AFB,PCR,culture) of ultrasound lesion	yes
103	1	103-1	1	103-1-1	peritoneum itslef and or ascites	#	ascites with multiple thin and thick septa	19	male	negative	#	extra-corporal	microbiological confirmation (AFB,PCR,culture) of ultrasound lesion	yes
104	1	104-1	1	104-1-1	spleen	#	normal size of the spleen (11 cm) with a well-de!ned lesion with heterogonous echo- texture at the splenic hilum measuring 2.6 " 2.4 " 3.0 cm	10	male	negative	#	extra-corporal	microbiological confirmation (AFB,PCR,culture) of ultrasound lesion	no
105	1	105-1	1	105-1-1	epidimydis	#	a heterogeneous, diffusely swollen, and hypoechoic left epididymis	28	male	negative	#	extra-corporal	confirmed TB other site	yes
106	1	106-1	1	106-1-1	breast	#	an ill-defined, oval, hypoechoic mass	86	female	not provided	#	extra-corporal	microbiological confirmation (AFB,PCR,culture) of ultrasound lesion	yes
107	1	107-1	1	107-1-1	testes	#	a solid heterogeneous, hypoecoic lesion (2,4x1,8 cm) lying between the epididymal head and the upper testis pole with disruption of the architecture of the testicular parenchyma [...] The testicular parenchyma im- mediately adjacent to the mass showed decreased echo- genicity compared with the parenchyma elsewhere	33	male	negative	#	extra-corporal	microbiological confirmation (AFB,PCR,culture) of ultrasound lesion	yes
108	1	108-1	1	108-1-1	spleen	and liver	multiple hypoechoic lesions in the liver and spleen with evidence of calcification	0.2	male	negative	maternal TB, placenta AFB+	extra-corporal	confirmed TB other site	no
109	1	109-1	1	109-1-1	prostate and seminal gland	#	a cystic oval area measuring 4.2 x 3.7 cm with tiny echogenic particles in an unechoic zone (pus) in the area of the seminal vesicle just posterosuperior to the prostate	35	male	not provided	#	extra-corporal	microbiological confirmation (AFB,PCR,culture) of ultrasound lesion	yes
110	1	110-1	1	110-1-1	soft tissue	muscle lesions limbs and back	well-defined hypoechoic intramuscular lesions of which the largest measured 2.4cm×1.7cm and there were also a few calci- fications and cystic degeneration in some of the lesions	9	female	not provided	#	extra-corporal	clinical diagnosis (histo,radio,symptoms)	yes
112	1	112-1	1	112-1-1	kidney	#	a 14 × 15 mm lesion with cystic areas within the left renal pelvis	0.1	male	not provided	endometrial TB mother	extra-corporal	clinical diagnosis (histo,radio,symptoms)	no
116	1	116-1	1	116-1-1	eyes	#	Nodular hypoechogenic choroidal infiltrates with an apical distance of 3–5 mm and low internal reflectivity	20	male	negative	IVDU, malnourished	extra-corporal	confirmed TB other site	yes
118	1	118-1	1	118-1-1	lymph node abdominal	#	Multiple mesenteric lymphadenopathy; Two cystic lesions with dense content and thick wall in the lower abdomen (about 8 x 7 x 6.5 cm and 6 x 5 x 4.5 cm)	10	not provided	not provided	#	extra-corporal	microbiological confirmation (AFB,PCR,culture) of ultrasound lesion	no
119	1	119-1	1	119-1-1	eyes	#	localized area of retino-choroidal elevation over the optic nerve head (8.2 × 2.3 × 7.5 mm) with no evidence of calcification or choroidal excavation	35	male	not provided	#	extra-corporal	clinical diagnosis (histo,radio,symptoms)	yes
120	1	120-1	1	120-1-1	lymph node abdominal	#	large lymph nodes with hyperechoic central enhancement	24	female	negative	#	extra-corporal	confirmed TB other site	yes
121	1	121-1	1	121-1-1	uterus and endometrium	#	asymmetry between the size of the anterior and posterior labium [...] hydrometry [...] a well-circumscribed nodular mass (23 × 15 mm) of the anterior labium, covering the cervical lumen. The mass was hypoechoic with central and peripheral vascularization on color Doppler	#	female	not provided	#	vaginal	microbiological confirmation (AFB,PCR,culture) of ultrasound lesion	yes
123	1	123-1	1	123-1-1	ovaries	#	a cystic mass in left adnexa, measured 43 × 37 mm, with solid parts and ir- regular border, along with peritoneal free fluid	16	female	not provided	#	extra-corporal	clinical diagnosis (histo,radio,symptoms)	no
124	1	124-1	1	124-1-1	pancreas	#	[extracorporal:] a non-vascular, 3,8 x 1,8 cm mass with cystic and solid components [EUS:] a septated cystic lesion in the area of the pancreatic head [...] The pancreas itself appeared heterogeneous with a chunky pattern but without calcifications	29	male	negative	#	endoscopic gastrointestinal	microbiological confirmation (AFB,PCR,culture) of ultrasound lesion	yes
125	1	125-1	1	125-1-1	pericardium incl. Effusion	#	a large pericardial effusion with evidence of tamponade [...] The effusion contained extensive intrapericardial fibrin strands with a wormlike appearance	29	female	positive	#	extra-corporal	microbiological confirmation (AFB,PCR,culture) of ultrasound lesion	yes
126	3	126-3	1	126-3-1	breast	#	a well-defined cyst with internal debris that represents	#	not provided	not provided	#	extra-corporal	not reported or unclear	yes
126	2	126-2	1	126-2-1	breast	#	a well-defned hypoechoic mass with complex internal echotexture	#	not provided	not provided	#	extra-corporal	not reported or unclear	yes
126	1	126-1	1	126-1-1	breast	#	infammatory changes as skin thickening [...] and increased parenchymal echotexture. Multiple intercommunicating hypoechoic lesions were also seen in the sub areolar region	56	female	not provided	#	extra-corporal	clinical diagnosis (histo,radio,symptoms)	yes
129	1	129-1	1	129-1-1	esophagus	ln thoracic	2.2-cm lesions + multiple [lymphnodes] [with] a small hypoechoic line running toward the esophagus with additional thickening of the esophageal wall	72	male	not provided	#	endoscopic gastrointestinal	microbiological confirmation (AFB,PCR,culture) of ultrasound lesion	no
130	1	130-1	1	130-1-1	esophagus	ln thoracic	an extramural low-echoic lesion [15x7.5mm] adjacent to the right side of the esophagus 33 cm from the incisors [...] the lesion had a central calcification and there was no border echo between the lesion and the esophageal wall	82	male	not provided	#	endoscopic gastrointestinal	microbiological confirmation (AFB,PCR,culture) of ultrasound lesion	yes
131	1	131-1	1	131-1-1	lymph node abdominal	#	a multinodular hypoechoic lesion with a geterogeneous pattern [around the head of the pancreas]	33	male	negative	#	endoscopic gastrointestinal	microbiological confirmation (AFB,PCR,culture) of ultrasound lesion	yes
132	3	132-3	1	132-3-1	adrenal glands	#	[CEUS] a lesion with homogeneous enhancement [...] conventional sonography indicates adrenal enlargement, with one hypo-echoic nodule, clear boundary, and homogeneous internal echo [CEUS] the lesion is homogeneously enhanced eleven seconds after SonoVue injection [...] followed by quick washout of the contrast agents in the arterial phase [...] Then, hypo-enhancement is observed in the parenchyma…	#	not provided	not provided	#	extra-corporal	clinical diagnosis (histo,radio,symptoms)	yes
132	2	132-2	1	132-2-1	adrenal glands	#	[CEUS] a lesion with non-enhancement [...] conventional sonography indicates adrenal enlargement, with abnormal shape, and heterogeneous punctate strong echo [...] after the SonoVue injection, non-enhancement is observed through-out all phases	#	not provided	not provided	#	extra-corporal	clinical diagnosis (histo,radio,symptoms)	yes
132	1	132-1	1	132-1-1	adrenal glands	#	[CEUS] a lesion with heterogeneous enhancement [...] conventional sonography indicates adrenal enlargement, with abnormal shape, and heterogeneous punctate strong echo [CEUS] Twelve seconds after SonoVue injection, the lesion shows heterogeneous enhancement and cribellate feature [...] followed by hypo-enhancement in the arterial phase when the contrast agent began to wash-out [...] Then, in the …	#	not provided	not provided	#	extra-corporal	clinical diagnosis (histo,radio,symptoms)	yes
133	1	133-1	1	133-1-1	peritoneum itslef and or ascites	#	an enormous multiseptated [varying size and shape ... cystic and solid components] mass filling the whole abdomen from the undersurface of the liver to the bladder [...] The approximate dimensions of the abdominopelvic mass were 13 × 14 × 20 cm. The mass extended on both sides of the uterus laterally and into the pouch of Douglas and the space between the bladder and the uterus. [...] no unusual …	21	female	not provided	#	extra-corporal	microbiological confirmation (AFB,PCR,culture) of ultrasound lesion	yes
134	2	134-2	1	134-2-1	pancreas	#	enlarged and hypoechoic head of the pancreas [… the common bile duct] was dilated and measured 9 mm in the upper part, with smooth tapering at the lower end	53	male	not provided	#	endoscopic gastrointestinal	microbiological confirmation (AFB,PCR,culture) of ultrasound lesion	no
134	1	134-1	1	134-1-1	pancreas	#	enlarged head of pancreas with a hypoechoic mass [… the common bile duct] wasdilated with smooth narrowing of the intrapancreatic segment, inside the hypoechoic mass [...] there was no vascjular involvement by the mass	44	male	not provided	#	endoscopic gastrointestinal	microbiological confirmation (AFB,PCR,culture) of ultrasound lesion	yes
135	1	135-1	1	135-1-1	lung tissue	#	Discontinuities of the pleuro-pulmonary surface. Area of parenchyma condensation (hypoechoic) and small amount of fluid between pleura sheets	47	male	not provided	smoking	extra-corporal	not reported or unclear	yes
135	1	135-1	2	135-1-2	pleura itself and or effusion	#	a moderate amount of fluid [...] with a relatively transonic aspect [...] septa [...] and marked thickening of parietal, visceral and diaphragmatic pleura	47	male	not provided	smoking	extra-corporal	not reported or unclear	yes
136	1	136-1	1	136-1-1	pericardium incl. Effusion	#	multiple fibrin strands as linear or band like structures crossing the pericardial space or protruding from the epicardium or parietal pericardium and exudates.	#	not provided	not provided	#	extra-corporal	not reported or unclear	yes
137	2	137-2	1	137-2-1	lymph node abdominal	#	several rounded hypoechoic lesions with increased through-transmission [...] in the right lower quadrant, adjacent to the cecum, as well as scattered throughout the mesentery [...]. The largest lesion was approximately 1.5 cm. Color Doppler imaging showed minimal hyperemia in the mesenteric fat surrounding the lesions as well as in the region of the cecum and terminal ileum	60	male	positive	diabetes mellitus type 2	extra-corporal	microbiological confirmation (AFB,PCR,culture) of ultrasound lesion	yes
137	1	137-1	1	137-1-1	lymph node abdominal	#	multiple rounded hypoechoic lesions within the mesentery parallel to the mesenteric vessels. The largest lesion measured 1.7 cm. All masses showed enhanced ultrasound through-transmission suggestive of necrotic lymphadenopathy [...] No color flow was shown in the nodes [...] posterior acoustic enhancement was accentuated in the harmonic imaging mode	26	female	not provided	pregnancy	extra-corporal	microbiological confirmation (AFB,PCR,culture) of ultrasound lesion	yes
138	1	138-1	1	138-1-1	pericardium incl. Effusion	#	rim of pericardial fluid [...] pericardium was noted to be echobright and thickened [...] both anteriorly and posteriorly	44	male	negative	#	extra-corporal	confirmed TB other site	yes
139	1	139-1	1	139-1-1	spleen	#	focal lesions [...] generalized [...] hypoechoic	#	not provided	positive	#	extra-corporal	not reported or unclear	yes
140	1	140-1	1	140-1-1	thyroid	#	a 20x23 mm hypoechoic, heterogeneous and round cystic nodule within the right lobe and 13x10 mm isoechoic round cystic nodule within the left lobe of thyroid gland	41	female	negative	#	extra-corporal	clinical diagnosis (histo,radio,symptoms)	no
140	1	140-1	2	140-1-2	thyroid	#	round cystic nodule within the right lobe and 13x10 mm isoechoic round cystic nodule within the left lobe of thyroid gland	41	female	negative	#	extra-corporal	clinical diagnosis (histo,radio,symptoms)	no
141	1	141-1	1	141-1-1	lymph node mediastinal	#	hilar mass, which was seen invading the left pulmonary artery with near-complete intraluminal occlusion [...] creating acute angles with the surrounding arterial lumen along with a near complete occlusion of the left pulmonary artery on EBUS-Doppler [...] luminal wall irregularity and loss of the hyperechoic margin between the mass and the vessel	62	female	negative	#	bronchoscopic	microbiological confirmation (AFB,PCR,culture) of ultrasound lesion	yes
142	1	142-1	1	142-1-1	lymph node mediastinal	#	a large subcarinal 3x2cm hypoechoic, heterogeneous, well-defined mass with adjacent individual lymph nodes	23	female	not provided	Crohn, infliximab	bronchoscopic	microbiological confirmation (AFB,PCR,culture) of ultrasound lesion	yes
143	2	143-2	1	143-2-1	eyes	#	a choroidal granuloma with surrounding retinal detachment overhanging the disc	28	male	negative	#	extra-corporal	confirmed TB other site	yes
143	1	143-1	1	143-1-1	eyes	#	a[n elevated] choroidal mass with low to moderate internal re!ectivity and surrounding retinal detachment	18	female	negative	#	extra-corporal	confirmed TB other site	yes
144	1	144-1	1	144-1-1	small intestine	#	im Bereich des Zökumpols eine echoarme bis auf 9 mm verdickte Darmwand mit umschriebenen echoreichen Arealen dargestellt. In diesem Darmabschnitt fand sich eine Stenosierung über eine Länge von 6,5cm; an- grenzende Dünndarmschlingen waren vermehrt flüssigkeitsgefüllt. Zusätzlich ließen sich mehrere mesenteriale Lymphknoten darstellen [translation: in the region of the caecum a echo-poor in…	30	female	negative	presumed Crohn treated with steroids	extra-corporal	microbiological confirmation (AFB,PCR,culture) of ultrasound lesion	no
146	1	146-1	1	146-1-1	ovaries	and ascites	multilocular cystic left adnexal lesion measuring 7.6cm x 7.0cm x 6.1cm. Septae are thin (<3mm). No demonstrable solid or vascular component	44	female	not provided	#	vaginal	clinical diagnosis (histo,radio,symptoms)	yes
147	1	147-1	1	147-1-1	lymph node cervical	with veinous thrombosis	a well-defined 42x30mm size right supra-clavicular lymphnode as a mixed echogenic Space Occupying Lesion [...] posterolateral to [internal jugular vein] breaching its wall and an intraluminal thrombus	22	female	negative	#	extra-corporal	clinical diagnosis (histo,radio,symptoms)	yes
149	2	149-2	1	149-2-1	soft tissue	sternum	a poorly encapsulated hypoechoic collection in the subcutaneous plane overlying manubrial region of the sternum. The collection which measured 3.7 × 2.6 cm, had low level echoes with few echogenic foci. The underlying bone appeared normal, however, the collection seemed to track posteriorly through the soft tissues into the retrosternal compartment. The retrosternal collection revealed homogenous…	42	male	negative	poverty	extra-corporal	microbiological confirmation (AFB,PCR,culture) of ultrasound lesion	yes
149	1	149-1	1	149-1-1	soft tissue	sternum	a hypoechoeic collection with ill-defined margins, located in the subcutaneous plane. There was complete lysis of underlying bone, through which the collection was tracking posteriorly into the retrosternal compartment. The retrosternal collection showed multiple echogenic foci and slightly increased vascularity	7	female	negative	poverty	extra-corporal	microbiological confirmation (AFB,PCR,culture) of ultrasound lesion	yes
150	1	150-1	1	150-1-1	spleen	#	splenomegaly measuring 16.6 cm, with multiple scattered well-defined hypoechoic lesions of variable sizes	30	female	negative	#	extra-corporal	microbiological confirmation (AFB,PCR,culture) of ultrasound lesion	no
151	1	151-1	1	151-1-1	bone	sternum	subcutaneous tissue thickening with an irregular hypoechoic collection measuring 9×9.8×10 mm in the lower plane. The hypoechoic collection showed lin- ear echogenic bone fragments located on its posterior aspect	30	female	negative	#	extra-corporal	microbiological confirmation (AFB,PCR,culture) of ultrasound lesion	yes
152	4	152-4	1	152-4-1	liver	#	a region of altered echo texture in the posterosuperior surface of the right hepatic lobe formed by coalescence of multiple miliary-sized hypoechoeic foci	0.1	female	negative	mother PTB	extra-corporal	microbiological confirmation (AFB,PCR,culture) of ultrasound lesion	no
152	3	152-3	1	152-3-1	liver	#	focal area of reduced echogenicity [...] multiple pin-head–sized hypoechoeic coalescing foci in the superior surface of right hepatic lobe [...] The remaining liver parenchyma was normal	0.1	female	negative	mother endometrial TB	extra-corporal	microbiological confirmation (AFB,PCR,culture) of ultrasound lesion	yes
152	2	152-2	1	152-2-1	liver	and spleen	multiple scattered hypoechoeic 5–10-mm lesions in both hepatic lobes [...] and the spleen	0.1	male	negative	mother endometrial TB	extra-corporal	microbiological confirmation (AFB,PCR,culture) of ultrasound lesion	yes
152	1	152-1	1	152-1-1	liver	and spleen	multiple [well-defined] hypoechoic lesions of 1 to 2 cm in both hepatic lobes and spleen	0.1	male	negative	mother PTB	extra-corporal	microbiological confirmation (AFB,PCR,culture) of ultrasound lesion	yes
153	1	153-1	1	153-1-1	ovaries	#	a hypoechoic, well outlined, thick-walled pelvic mass in the right adnexa extending to the pouch of Douglas with internal echoes [...] Doppler revealed normal flow & resistance pattern of ovarian vessels	25	female	not provided	TB contact < 2 years ago same household	extra-corporal	clinical diagnosis (histo,radio,symptoms)	yes
154	1	154-1	1	154-1-1	uterus and endometrium	#	a grossly abnormal endometrial echo pattern. The endometrium was heterogenous and had an irregular surface	55	female	negative	#	vaginal	microbiological confirmation (AFB,PCR,culture) of ultrasound lesion	yes
155	1	155-1	1	155-1-1	large intestine	#	uniform circumferential hypoechoic mass with echogenic centre [...] suggestive of mural wall thickening of the proximal ascending colon (pseudokidney sign) [...] There are also multiple enlarged lymph nodes seen as hypoechoic masses in the pericolonic location and in the mesentery	15	female	not provided	#	extra-corporal	clinical diagnosis (histo,radio,symptoms)	yes
156	1	156-1	1	156-1-1	liver	#	two cystic space occupying ill-defined, heterogeneous hypo-echoic lesions both measuring 3×3 cm and one solid lesion measuring 2.5×3 cm in the right lobe of liver	35	female	negative	#	extra-corporal	microbiological confirmation (AFB,PCR,culture) of ultrasound lesion	no
157	1	157-1	1	157-1-1	myocardium incl. Endocardium	#	multiple [...] well-circumscribed, calcified nodular lesions [...] in the free wall of the right ventricle [...] calcified tuberculoma in the interventricular septum [...], right ventricle, and mild pericardial effusion [...] an echolucent space in the submitral region of the left ventricle suggestive of a myocardial abscess	20	female	not provided	PTB, timing unclear	extra-corporal	not reported or unclear	yes
158	1	158-1	1	158-1-1	pancreas	#	[abdominal ultrasound showed an] ill-defined hypoechoic mass measuring 3.5x2.5 cm in head of pancreas with dilated common bile duct [… EUS] revealed 4x 2.5 cm hypervascular mass in head of pancreas, extending into body. Mass was seen infiltrating portal vein, splenic and hepatic artery and also blocking the dilated CBD	24	male	negative	#	endoscopic gastrointestinal	clinical diagnosis (histo,radio,symptoms)	no
159	5	159-5	1	159-5-1	small intestine	#	dilated clumped small bowel loops [...] and a hypoechoic membrane	#	not provided	not provided	#	extra-corporal	not reported or unclear	yes
159	4	159-4	1	159-4-1	spleen	#	a well-defined heterogeneous nodule	#	female	not provided	#	extra-corporal	not reported or unclear	yes
159	3	159-3	1	159-3-1	spleen	#	a large well-defined nodule with central anechoic component	26	male	not provided	#	extra-corporal	not reported or unclear	yes
159	2	159-2	1	159-2-1	spleen	#	multiple tiny nodules [...] in the enlarged spleen	#	not provided	not provided	#	extra-corporal	not reported or unclear	yes
159	1	159-1	1	159-1-1	liver	#	subtle ill-defined hypoechoic lesions suggestive of micronodular TB	40	male	not provided	#	extra-corporal	not reported or unclear	yes
160	1	160-1	1	160-1-1	breast	#	a large homogeneous capacity in right breast with area of asymmetrical density [...] with multiple internal echoes	42	female	not provided	#	extra-corporal	clinical diagnosis (histo,radio,symptoms)	yes
163	1	163-1	1	163-1-1	breast	#	two cystic lesions with internal echoes in the retroaeaolar region with peripheral vascularity	#	female	not provided	#	extra-corporal	not reported or unclear	yes
164	1	164-1	1	164-1-1	testes	#	moderately enlarged testicles [...]. The right testis showed well defined hypoechoic [heterogeneous] mass in its lower pole (3.5 x 3.1 x 2.5 cm) with foci of calcifications and mild vascularity. [...] the largest measured 1.4 x 1.1 x 1.2 cm. The left testis demonstrated similar lesions, the largest measured 2.6 x 2.1 x 1.8 cm.	29	male	not provided	#	extra-corporal	microbiological confirmation (AFB,PCR,culture) of ultrasound lesion	yes
165	1	165-1	1	165-1-1	liver	#	ill-defined, heterogeneous hypoechoic lesions reaching up to the liver surface with cystic areas in the right lobe of the liver suggestive of a [multiseptate] abscess	28	male	negative	#	extra-corporal	microbiological confirmation (AFB,PCR,culture) of ultrasound lesion	yes
166	1	166-1	1	166-1-1	liver	#	a round hypoechoic lesion in the medical segment	78	female	not provided	collagen disease not treated by steroid in past 4 years	extra-corporal	clinical diagnosis (histo,radio,symptoms)	yes
167	1	167-1	1	167-1-1	paraspinal abscess	#	a huge heterogeneous cystic mass with thickened and nodular walls bulging under the skin in right flank	33	male	not provided	#	extra-corporal	microbiological confirmation (AFB,PCR,culture) of ultrasound lesion	yes
168	1	168-1	1	168-1-1	paraspinal abscess	#	a septated cystic mass with turbid "uid without visible connection to the spinal cord	31	male	negative	#	extra-corporal	microbiological confirmation (AFB,PCR,culture) of ultrasound lesion	no
169	2	169-2	1	169-2-1	pericardium incl. Effusion	#	[2D:] large [pericardial effusion] fibrin over [right ventricle visceral pericardium] [3D:] largel highly echogenic mass (6.3 x 3.2 cm, area 10.33cm] granuloma, probably calcified, thick [parietal pericardium] measuring 12mm	56	female	not provided	#	extra-corporal	not reported or unclear	yes
169	1	169-1	1	169-1-1	pericardium incl. Effusion	#	[2D:] large [pericardial effusion] [3D:] fibrinous adhesions [prohibiting right ventricle movement ...] rugged appearance of [visceral pericardium] over both ventricles and atria [compatible with] fibrin deposits [...] large mass (3.7 x 1.8 cm, area 7cm^2) anteriorly over [left ventricle]	26	male	not provided	#	extra-corporal	not reported or unclear	yes
171	1	171-1	1	171-1-1	lung tissue	#	a subpleural hypo- echoic consolidation. Due to the shredded, fractal boundary between the consolidation and the underlying aerated lung this is called “shred sign”	44	not provided	positive	drug-addict	extra-corporal	microbiological confirmation (AFB,PCR,culture) of ultrasound lesion	yes
172	1	172-1	1	172-1-1	pancreas	#	Am Pankreaskopf eine echoarme, solide, suspekte Raum- forderung, allerdings glatt begrenzt mit wabiger Struktur [translation: at the head of the pancreas a mass which is echo-poor, solid, suspect, smoothly martinated, honeycomb-like structure]	42	male	not provided	#	endoscopic gastrointestinal	microbiological confirmation (AFB,PCR,culture) of ultrasound lesion	yes
173	1	173-1	1	173-1-1	pancreas	#	irregularly contoured, hypoechoic, cystic lesion in the head of the pancreas on EUS: Lobulated multicystic lesion of heterogeneous echotexture and focal calcification]	51	female	negative	#	endoscopic gastrointestinal	microbiological confirmation (AFB,PCR,culture) of ultrasound lesion	yes
174	1	174-1	1	174-1-1	lung tissue	#	[subpleural lesion, contrast enhanced ultrasound:] Non-enhanced necrotic foci were observed during the bronchial arterial phase of two tuberculoma nodules, while enhanced areas were characterized by thin walls and narrow separation with regular boundaries	#	not provided	not provided	#	extra-corporal	clinical diagnosis (histo,radio,symptoms)	yes
175	1	175-1	1	175-1-1	lymph node abdominal	#	a lobulated hypoechoic lesion measuring 3 cm x 2 cm with an irregular internal anechoic part. There was a clear demarcation between this mass and the pancreatic head	43	male	not provided	#	endoscopic gastrointestinal	microbiological confirmation (AFB,PCR,culture) of ultrasound lesion	no
177	1	177-1	1	177-1-1	spleen	#	multiple hypoechoic lesions 0.7-1.4 cm in diameter	40	male	negative	#	extra-corporal	microbiological confirmation (AFB,PCR,culture) of ultrasound lesion	no
178	1	178-1	1	178-1-1	uterus and endometrium	#	uterus of increased volume with a thickened and non-homogeneous endometrium infiltrating one-third of the myometrium	45	female	negative	#	vaginal	clinical diagnosis (histo,radio,symptoms)	no
179	1	179-1	1	179-1-1	lymph node abdominal	#	a well-demarcated hypoechoic and heterogeneous mass (35 x 33 mm) with solid and cystic components was recognized	23	male	negative	#	endoscopic gastrointestinal	microbiological confirmation (AFB,PCR,culture) of ultrasound lesion	yes
181	1	181-1	1	181-1-1	kidney	abscess into psoas	diffuse renal enlargement with irregular contour and multiple hypoechoic areas probably relating to dilated calices [...] parenchyma-sinus differentiation is lost. Small calculi and calcifications with distal shadowing are noted	16	female	not provided	#	extra-corporal	clinical diagnosis (histo,radio,symptoms)	yes
182	1	182-1	1	182-1-1	bone	iliac bone	hypoechoic collection anteromedial to the right iliac bone [...] with small anechoic areas [...] within [… Figure 3:] Long axis grey scale ultrasound image of the right/ left lumbar region shows a large hypoechoic lesion (thick black arrow) in the psoas muscle seen anterior to the cortex of the lumbar spine (thin black arrow) with small anechoic areas (thin white arrow) within it (suggesting necr…	39	male	not provided	#	extra-corporal	microbiological confirmation (AFB,PCR,culture) of ultrasound lesion	yes
183	1	183-1	1	183-1-1	joint/arthritis	finger	an effusion in the metacarpophalangeal joint of the third digit with marginal erosion on the base of the proximal phalanx. A tenosynovitis of the flexor tendon with synovial thickening and hyperemia was depicted on color Doppler ultrasound [6 months later, but still not treated:] thickening of the superficial and deep layers of the flexor tendon [...] and surrounding synovium [...] with hyperemia…	64	male	positive	#	extra-corporal	microbiological confirmation (AFB,PCR,culture) of ultrasound lesion	yes
184	1	184-1	1	184-1-1	tubes	#	enlarged and distended Fallopian tube with segmental constriction (beaded tube) [...] peritubal adhesions [...] and ascites [3D ultrasound] numerous small tubercles over tubal serosa [...] Numerous small tubercles can also be seen over uterine surface	31	female	not provided	#	extra-corporal	microbiological confirmation (AFB,PCR,culture) of ultrasound lesion	yes
186	1	186-1	1	186-1-1	pancreas	#	ill-defined hypoechoic 20∗30 mm mass of the uncinate process with no vascular invasion	54	female	not provided	#	endoscopic gastrointestinal	clinical diagnosis (histo,radio,symptoms)	no
187	2	187-2	1	187-2-1	thyroid	#	a nodular lesion involving most of the right lobe of thyroid. The right lobe of thyroid was enlarged, measuring18mm×15mm×15mm in size. The lesion was hypoechoic and heterogeneous and did not extend into the isthmus. Poor blood flow signal was found in the lesion	34	female	negative	already histo diagnosis of pharyngeal TB	extra-corporal	clinical diagnosis (histo,radio,symptoms)	yes
187	1	187-1	1	187-1-1	thyroid	#	a nodular lesion involving most of the left lobe of thyroid, the left lobe of thyroid was enlarged, measuring 44 mm×45mm×33mm in size.The lesion was hypoechoic and heterogeneous in echogenicity. The hypoechoic areas did not extend into the isthmus. poor blood flow signal was found in the lesion	49	female	negative	#	extra-corporal	clinical diagnosis (histo,radio,symptoms)	no
189	4	189-4	1	189-4-1	prostate and seminal gland	#	low-echoic mass replacing prostate [...] posterior enhancement of mass suggests that this lesion is cyst	40	male	not provided	#	extra-corporal	not reported or unclear	yes
189	3	189-3	1	189-3-1	prostate and seminal gland	#	hypoechoic nodule [...] in peripheral zone [...] hypervascularity in the same nodule	57	male	not provided	#	endoscopic gastrointestinal	not reported or unclear	yes
189	1	189-1	1	189-1-1	epidimydis	#	swelling and heterogeneous hypoechogenicity of left epididymal tail [...] increased vascularity [...] swelling and hypoechogenicity of left spermatic cord	57	male	not provided	#	extra-corporal	not reported or unclear	yes
190	1	190-1	1	190-1-1	liver	#	hepatomegaly with rounded, well-limited lesions that were isoechoic with respect to the liver parenchyma [...]. [Tomodensitometry] multiple hypodense masses, not enhanced after injection of contrast medium [...].	6	female	not provided	#	extra-corporal	clinical diagnosis (histo,radio,symptoms)	yes
191	1	191-1	1	191-1-1	bone	rib and abscesses	a thick wall cystic lesion with internal debris and bone erosion suspecting chronic infection	11	male	not provided	#	extra-corporal	clinical diagnosis (histo,radio,symptoms)	no
193	2	193-2	1	193-2-1	thyroid	#	a round, relatively heterogeneous, hypoechoic mass in the left thyroid gland	25	female	not provided	#	extra-corporal	clinical diagnosis (histo,radio,symptoms)	yes
193	1	193-1	1	193-1-1	thyroid	#	a 1.5 x 2.0 cm2 sized, well-defined, round, heterogeneous, hypoechoic mass in the right thyroid gland. Color Doppler examination demonstrated vascular flow signals inside the tumor	60	female	not provided	#	extra-corporal	microbiological confirmation (AFB,PCR,culture) of ultrasound lesion	yes
194	2	194-2	1	194-2-1	thyroid	#	a large, heterogeneous, predominantly anechoic lesion with an irregular wall and few internal echoes in the left lobe [...] poorly defined margins	28	male	not provided	#	extra-corporal	microbiological confirmation (AFB,PCR,culture) of ultrasound lesion	yes
194	1	194-1	1	194-1-1	thyroid	#	an enlarged right lobe of the thyroid with a well-defined lesion that was predominantly anechoic with internal echoes and irregular margins	32	female	not provided	#	extra-corporal	microbiological confirmation (AFB,PCR,culture) of ultrasound lesion	yes
195	1	195-1	1	195-1-1	thyroid	#	bilateral enlarged thyroid lobes and bilateral multiple hypoechoic, heterogeneous solid nodules	57	female	not provided	#	extra-corporal	clinical diagnosis (histo,radio,symptoms)	no
196	1	196-1	1	196-1-1	pancreas	#	a large, heterogeneous mass with poorly defined margins [...] that appeared to displace the left hepatic lobe rather than invade it	71	female	negative	#	endoscopic gastrointestinal	microbiological confirmation (AFB,PCR,culture) of ultrasound lesion	yes
197	1	197-1	1	197-1-1	spleen	#	small poorly defined hypoechoic splenic TB nodules	30	female	positive	#	extra-corporal	not reported or unclear	yes
198	1	198-1	1	198-1-1	myocardium incl. Endocardium	#	[2D ultrasound] a 2.6 x 1.5cm mass in the [left atrium] with an echogenic outer border and multiple punctate echo densities within. no echolucent areas were observed in the mass and there was no obstruction to mitral inflow by color Doppler. [3D ultrasound] mass involving large area of [left atrium] as well as [left atrial appendage] with multiple areas of diffuse attachments. Multiple large echo…	56	female	not provided	#	endoscopic gastrointestinal	microbiological confirmation (AFB,PCR,culture) of ultrasound lesion	yes
199	1	199-1	1	199-1-1	spleen	with abscess	a 5.3 x 4.0 x 3.5 cm hypoechoic lesion at the lower pole of the spleen that was in communication with a similar lesion of an approximately 40ml collection at the perisplenic area. Likewise, a 3.9 x 3.0 x 2.8 cm collection at the superior pole of the spleen was in communication with a similar collection at the perisplenic area	22	male	negative	#	extra-corporal	microbiological confirmation (AFB,PCR,culture) of ultrasound lesion	yes
200	1	200-1	1	200-1-1	kidney	renal tx	a fairly well-defined 3.7 cm 9 3.2 cm hypoechoic lesion at lower pole, which on color flow imaging showed enhanced internal vascularity	30	female	not provided	renal TX, MMF, methylprednisolone	extra-corporal	microbiological confirmation (AFB,PCR,culture) of ultrasound lesion	yes
201	1	201-1	1	201-1-1	lymph node cervical	with veinous thrombosis	lymph node measuring approx. 31 x 14 mm was noticed in the right supraclavicular region showing central hypoechoic areas due to necrosis showing multiple medium level internal echoes. A linear hypoechoic lesion of size approx. 20 x 5 mm was noted extending from this lymph node medially towards right lateral wall of internal jugular vein [...]. Echogenic fat plane noted between the lesion and righ…	26	male	not provided	#	extra-corporal	clinical diagnosis (histo,radio,symptoms)	yes
202	1	202-1	1	202-1-1	pancreas	#	an irregular hypoechoic lesion of 3 cm × 4.4 cm in the head and uncinate process of pancreas, and with dilation of entire bile duct system	41	male	not provided	#	extra-corporal	microbiological confirmation (AFB,PCR,culture) of ultrasound lesion	no
203	1	203-1	1	203-1-1	bladder	#	a small capacity bladder with a distinct solitary ulcer with [a somewhat irregular, ragged and ] undermined edge [...] in the right posterior wall	42	female	not provided	#	extra-corporal	microbiological confirmation (AFB,PCR,culture) of ultrasound lesion	yes
205	1	205-1	1	205-1-1	liver	#	marked hepatomegaly with a tumor with an unclear border in the VIII subsegment of the liver consisting partially of hypoechoic mass, with the hyperechoic area measuring 7 cm	44	male	negative	#	extra-corporal	clinical diagnosis (histo,radio,symptoms)	no
206	1	206-1	1	206-1-1	epidimydis	#	a focal anechoic lesion with calcifications and internal echoes	20	male	negative	#	extra-corporal	microbiological confirmation (AFB,PCR,culture) of ultrasound lesion	no
207	1	207-1	1	207-1-1	esophagus	#	[a mucosal defect with ] an irregular margin [and] a submucosal tumor-like lesion with ulceration [...] can be seen 27cm from the upper incisors [...] It shows mixed echogenicity and an irregular margin, and the esophageal wall layer cannot be distinguished	61	female	not provided	#	endoscopic gastrointestinal	microbiological confirmation (AFB,PCR,culture) of ultrasound lesion	yes
208	1	208-1	1	208-1-1	lymph node cervical	#	hypo-echoic nodes with a heterogeneous echo pattern and some intra-nodal necrosis, an indistinct nodal border and an ill-defined echo-lucent area in peri-nodal soft tissue	18	male	not provided	#	extra-corporal	microbiological confirmation (AFB,PCR,culture) of ultrasound lesion	yes
209	1	209-1	1	209-1-1	lymph node abdominal	with erosion of stomach wall	multiple, round enlarged hypoechoic lymph nodes eroding the gastric wall	43	female	not provided	#	endoscopic gastrointestinal	microbiological confirmation (AFB,PCR,culture) of ultrasound lesion	yes
210	2	210-2	1	210-2-1	liver	parahepatic	An ovoid-shaped, low-echoic lesion [homogeneous] with subtle posterior acoustic enhancement	61	male	not provided	#	extra-corporal	microbiological confirmation (AFB,PCR,culture) of ultrasound lesion	yes
210	1	210-1	1	210-1-1	liver	parahepatic	An ovoid-shaped, low-echoic lesion [homogeneous]	27	female	not provided	#	extra-corporal	microbiological confirmation (AFB,PCR,culture) of ultrasound lesion	yes
211	1	211-1	1	211-1-1	breast	#	a relatively well-circumscribed hypoechoic mass with internal linear echogenic debris	36	female	not provided	#	extra-corporal	not reported or unclear	yes
212	1	212-1	1	212-1-1	lymph node abdominal	parapancreatic	[EUS] well-defined, inhomogeneous, hypoechoic masses with deep internal hypoechoic foci suggesting central necrosis	#	not provided	not provided	#	endoscopic gastrointestinal	not reported or unclear	yes
214	1	214-1	1	214-1-1	testes	and epidimydis	a well-circumscribed 32×39×45 mm collection in the inferior aspect of the left testis, containing heterogeneous, hypoechoic fluid, consistent with an abscess. This is continuous with the head of the epididymis, which is bulky, with surrounding significantly increased vascularity	18	male	negative	#	extra-corporal	microbiological confirmation (AFB,PCR,culture) of ultrasound lesion	yes
217	1	217-1	1	217-1-1	joint/arthritis	shoulder joint	ein ausgeprägter intrakapsulärer Erguss mit hyperechogenen freien reiskornartigen Gelenkkörpern. Die Rotatorenmanschette war im Bereich der Subscapularis- und Supraspinatus-Sehne vollständig rupturiert. [translation: a pronounced intra-capsular effusion with hyperechoic free rice body-like joint bodies. the rotator cuff was completely ruptured in the region of the subscapular and supraspinal tend…	79	male	not provided	#	extra-corporal	microbiological confirmation (AFB,PCR,culture) of ultrasound lesion	yes
218	1	218-1	1	218-1-1	pericardium incl. Effusion	#	a large amount of pericardial effusion with thickened visceral and parietal pericardium. In addition there were many linear, echo-dense, fibrous strands protruding into the pericardial cavity [...] the fibrous strands showed undulating movements resembling the fronds of a plant waving in the breeze , resulting in a to-and-fro motion during ventricular systole. The dense layers of echo conglomerat…	70	male	not provided	#	extra-corporal	microbiological confirmation (AFB,PCR,culture) of ultrasound lesion	yes
221	1	221-1	1	221-1-1	pancreas	#	a 6.0 x 2.7 cm atypical thick-walled multicystic peripancreatic lesion abutting, but not extending into, the head of the pancreas [...]. Multiple thin walled intracystic septae with a solid component were noted.	25	female	not provided	#	endoscopic gastrointestinal	microbiological confirmation (AFB,PCR,culture) of ultrasound lesion	yes
222	1	222-1	1	222-1-1	esophagus	ln thoracic	multiple enlarged peri-oesophageal lymph nodes. One extramural lymph node measuring about 3 cm in diameter with central hypoechogenicity and central calcifications was seen adjacent to the location of the oesophageal lesion [...]. There was no border echo between the lymph node and the adjacent oesophagus, and layer differentiation of the oesophageal wall was indistinct [...], suggesting the oeso…	83	male	not provided	DM, PTB 7 years previously	endoscopic gastrointestinal	microbiological confirmation (AFB,PCR,culture) of ultrasound lesion	yes
223	1	223-1	1	223-1-1	pericardium incl. Effusion	#	three floating irregular masses in a large amount of pericardial effusion	19	male	not provided	#	extra-corporal	clinical diagnosis (histo,radio,symptoms)	yes
224	4	224-4	1	224-4-1	epidimydis	#	solid mass in epididymal tail signals, and calcification [color doppler] shows abundant flow in the mass	45	male	not provided	#	extra-corporal	not reported or unclear	yes
224	2	224-2	1	224-2-1	testes	#	enlarged heterogeneously hypoechoic testis with small cysts […color doppler] shows streak blood stream signals	44	male	not provided	#	extra-corporal	not reported or unclear	yes
224	1	224-1	2	224-1-2	epidimydis	#	an enlarged heterogeneously hypoechoic epididymis	47	male	not provided	#	extra-corporal	not reported or unclear	yes
224	1	224-1	1	224-1-1	testes	#	multiple small hypoechoic nodules in the right testis, accompanied with hydrocele	47	male	not provided	#	extra-corporal	not reported or unclear	yes
225	1	225-1	1	225-1-1	spleen	#	A well-defined hypo-echoic lesion [...] in hilus of spleen with 1.7 cm in diameter on baseline image [...], homogeneous hyper-enhancement in arterial phase [...] and hypo-enhancement in late phase	55	male	not provided	#	extra-corporal	not reported or unclear	yes
226	1	226-1	1	226-1-1	adrenal glands	#	two solid, hypoechogenic, and lobulated masses in both adrenal areas	25	male	not provided	#	extra-corporal	clinical diagnosis (histo,radio,symptoms)	no
227	1	227-1	1	227-1-1	lymph node abdominal	#	lobulated, confluent mesenteric lymphadenopathy on either side of the superior mesenteric vessels [resembling the "sandwich sign"]	#	not provided	not provided	#	extra-corporal	not reported or unclear	yes
228	1	228-1	1	228-1-1	lymph node abdominal	with portal vein thrombosis	intra-hepatic duct dilatation and the presence of a lobulated hypoechoic mass (4.5 × 3.5 × 3.5 cm) inseparable from the posterior aspect of the head of the pancreas, possibly representative of a conglomerate of lymph nodes	26	male	negative	#	extra-corporal	clinical diagnosis (histo,radio,symptoms)	yes
229	1	229-1	1	229-1-1	stomach	#	an ill-defined, heterogeneous echoic lesion, measuring 8.0 cm × 5.0 cm, originating from the gastric submucosal layer [...] The perigastric lymph nodes were slightly enlarged.	38	female	negative	defaulted PTB therapy previously	endoscopic gastrointestinal	microbiological confirmation (AFB,PCR,culture) of ultrasound lesion	yes
231	1	231-1	1	231-1-1	pericardium incl. Effusion	#	massive pericardial effusion and mild pericardial thickening [...] and fibrin-like material waving in pericardial effusion nnear the cardiax apex	15	male	not provided	#	extra-corporal	microbiological confirmation (AFB,PCR,culture) of ultrasound lesion	yes
232	1	232-1	1	232-1-1	spleen	#	a large hypoechoic lesion. The mass size was 6.9x6.9x6.7 cm with regular margins and homogenous internal echo. Contrast-enhanced US showet that splenic hypoechoic lesion appeared with a rounded, clear boundary, heterogeneous enhancement and a centrally irregular necrosis.	64	female	negative	#	extra-corporal	clinical diagnosis (histo,radio,symptoms)	yes
233	1	233-1	1	233-1-1	kidney	#	one cyst with thickened calcified wall [in the right kidney]	69	male	not provided	#	extra-corporal	microbiological confirmation (AFB,PCR,culture) of ultrasound lesion	yes
234	1	234-1	1	234-1-1	pericardium incl. Effusion	#	Exudative coating was shown as a shaggy, echo-dense image with mass-like appearance surrounding the epicardium	#	not provided	not provided	#	extra-corporal	microbiological confirmation (AFB,PCR,culture) of ultrasound lesion	yes
235	1	235-1	1	235-1-1	pancreas	#	an irregular contoured hypoechogenic lesion of 6.6 cmm x 4.4 cm in the head of the pancreas [...] with calcification at the edge of the mass [...] color doppler flow imaging did not demonstrate blood stream in the mass.	33	male	negative	#	extra-corporal	microbiological confirmation (AFB,PCR,culture) of ultrasound lesion	yes
237	1	237-1	1	237-1-1	myocardium incl. Endocardium	#	a severely dilated [...] and hypertrophic left ventricle. In the [left ventricular] myocardium, there were multiple localized echodense shadows and 3 cavities: 1 (37mm) in the lateral wall, another (38mm) into the masal anterior wall, and the last 1 (20mm) in the basal lateral wall; the first 2 were communicated with the LV lumen.	18	male	not provided	#	extra-corporal	clinical diagnosis (histo,radio,symptoms)	no
238	2	238-2	1	238-2-1	breast	#	a heterogeneous and ill-defined mass with mild posterior acoustic enhancement	92	male	not provided	#	extra-corporal	microbiological confirmation (AFB,PCR,culture) of ultrasound lesion	no
238	1	238-1	1	238-1-1	breast	#	a thick walled cystic mass with heterogeneous and asymmetric density associated with suspected chest wall invasion, but without skin thickening or retraction	89	female	not provided	#	extra-corporal	microbiological confirmation (AFB,PCR,culture) of ultrasound lesion	yes
239	1	239-1	1	239-1-1	stomach	#	a hypoechoic lesion that originated from muscularis propria, with dimensions of 22 mm × 17 mm and an heterogeneous echo and clear boundary	60	female	not provided	#	endoscopic gastrointestinal	microbiological confirmation (AFB,PCR,culture) of ultrasound lesion	yes
240	1	240-1	1	240-1-1	lymph node abdominal	#	a predominantly hypoechoic lesion (32x25mm) at the porta hepatis compressign the CBD, without CBD dilation. This lesion showed a green-predominant heterogeneous pattern [on elastography], suggesting a reactive enlarged lymph node	49	female	not provided	#	endoscopic gastrointestinal	microbiological confirmation (AFB,PCR,culture) of ultrasound lesion	yes
242	1	242-1	1	242-1-1	breast	#	irregular margins, central necrotic areas with debris, and posterior enhancement	50	female	not provided	#	extra-corporal	microbiological confirmation (AFB,PCR,culture) of ultrasound lesion	yes
243	1	243-1	1	243-1-1	thyroid	#	a hypoechoic lesion [nodule] involving the left lobe [having an exophytic component and extending into] the isthmus [...] it was not vascular and no calcification was seen	21	male	negative	#	extra-corporal	microbiological confirmation (AFB,PCR,culture) of ultrasound lesion	yes
244	1	244-1	1	244-1-1	epidimydis	#	an echo poor soft tissue mass in the region of the left epididymal tail, which had increased in size [in comparison with tail swelling 6 weeks ago] with a suggestion of invasion into the left testis [… color doppler:] shows normal blood flow in the left epidimydis [... after another 8 weeks without TB treatment] thickened and hyperemic epididymis [...] progression [...] extending to involve the t…	34	male	not provided	#	extra-corporal	microbiological confirmation (AFB,PCR,culture) of ultrasound lesion	yes
247	1	247-1	1	247-1-1	spleen	#	irregular hypoechoic areas were noted in splenic parenchyma [...] a thick irregular cystic lesion with septations is noted at the splenic hilum, measuring 7.4cm	20	female	negative	#	extra-corporal	microbiological confirmation (AFB,PCR,culture) of ultrasound lesion	yes
248	1	248-1	1	248-1-1	esophagus	ln thoracic	a homogeneous hypoechoic lesion protruding into the esophageal lumen, with mucosal layers that had disappeared and fused, and 17.5mmx21.3mm enlarged lymph nodes adjacent to the esophageal lesion	27	female	negative	#	endoscopic gastrointestinal	microbiological confirmation (AFB,PCR,culture) of ultrasound lesion	yes
249	1	249-1	1	249-1-1	kidney	#	Urothelial thickening of the pelvicalyceal system […] Also shown are pelvicalyceal dilatation and irregularity	#	not provided	not provided	#	extra-corporal	not reported or unclear	yes
250	1	250-1	1	250-1-1	myocardium incl. Endocardium	#	[TTE] showed a moderate dilatation of the right ventricle with thickening of its free wall and of the interventricular septum for endomyocardial infiltrative-vegetative aspects with a maximum thickness of the vegetative component of 8 mm. The texture was inhomogeneous, less dense overall than the myocardium, with no obvious cleavage planes or mobile masses. No valvular lesions or pericardiac effu…	65	male	not provided	#	extra-corporal	microbiological confirmation (AFB,PCR,culture) of ultrasound lesion	yes
251	1	251-1	1	251-1-1	pericardium incl. Effusion	#	30mm, highly echogenic, "porridge-like" pericardial effusion [with fibrinous strands] was seen all around the cardiac cavities [...] and the right cavities were compressed.	16	male	negative	#	extra-corporal	microbiological confirmation (AFB,PCR,culture) of ultrasound lesion	yes
254	1	254-1	1	254-1-1	liver	#	an enlarged liver showing a few rounded to oval hypoechoic lesions in both lobes, with the largest measuring 2.5×2 cm, in the right lobe of the liver	50	male	not provided	#	extra-corporal	microbiological confirmation (AFB,PCR,culture) of ultrasound lesion	yes
255	1	255-1	1	255-1-1	lymph node axillary	#	enlarged, rounded and has lost the fatty hilum	#	female	not provided	#	extra-corporal	not reported or unclear	yes
256	1	256-1	1	256-1-1	pancreas	#	a well-defined [heterogeneous, hypoechoic], lobulated cystic lesion with fluid debris [and septation and an irregular wall] at the pancreatic head [...] 5.6 cm x 5.3 cm x 5.7 cm	31	female	positive	#	extra-corporal	microbiological confirmation (AFB,PCR,culture) of ultrasound lesion	yes
257	1	257-1	1	257-1-1	breast	#	hypoechoic lesion with irregular and thickened wall	#	female	not provided	#	extra-corporal	not reported or unclear	yes
258	2	258-2	2	258-2-2	epidimydis	#	tail of the epidymidis […] was enlarged and heterogeneously hypoechoic with focal abscess formation and there were few calcified specks	32	male	not provided	#	extra-corporal	microbiological confirmation (AFB,PCR,culture) of ultrasound lesion	yes
258	2	258-2	1	258-2-1	prostate and seminal gland	#	the prostate was enlarged and hypoechoic with evidence of abscess formation [...] extending into the right seminal vesicle with enlargement and thickening of the seminal vesicle and collection with internal echoes seen in the seminal vesicle	32	male	not provided	#	extra-corporal	microbiological confirmation (AFB,PCR,culture) of ultrasound lesion	yes
258	1	258-1	1	258-1-1	epidimydis	#	left epididymis was enlarged and heterogeneously hypoechoic with focal localized collection with thick internal echoes in the tail […] the vas deferens on the left side was thickened and hypoechoic and was dilated proximally, full of collection with innternal echoes	38	male	not provided	#	extra-corporal	clinical diagnosis (histo,radio,symptoms)	yes
259	9	259-9	1	259-9-1	kidney	#	[lobar pattern of calcification] a densely calcified kidney producing acoustic shadowing that obscures underlying details	#	not provided	not provided	#	extra-corporal	not reported or unclear	yes
259	8	259-8	1	259-8-1	kidney	#	Moderate-to-severe urothelial thickening noted throughout the visualized urothelium [...] uneven caliectasis with ragged urothelial thickening [...] Note significant debris in the lower calyces	#	not provided	not provided	#	extra-corporal	not reported or unclear	yes
259	7	259-7	1	259-7-1	kidney	#	hyperechogenic areas of caseation interspersed with the echogenic sinus echoes [...] uneven caliectasis [...] with a hazy interface and urothelial thickening in the upper calyces. The lower calyceal region is replaced by hyperechogenic caseous tissue	#	not provided	not provided	#	extra-corporal	not reported or unclear	yes
259	6	259-6	1	259-6-1	kidney	#	severe focal caliectasis, with moderate urothelial thickening in the upper calyx	#	not provided	not provided	#	extra-corporal	not reported or unclear	yes
259	5	259-5	1	259-5-1	kidney	#	uneven caliectasis with ragged urothelial thickening	#	not provided	not provided	#	extra-corporal	not reported or unclear	yes
259	4	259-4	1	259-4-1	kidney	#	a tuberculous cavity with fine septae within, in the lower part of the left kidney […] Note marked urothelial thickening in this dilated system	#	not provided	not provided	#	extra-corporal	not reported or unclear	yes
259	2	259-2	1	259-2-1	kidney	#	a large thick walled caseated tuberculous cavity communicating with the upper calyx [...] Small granulomas are noted inferior to this cavity	#	not provided	not provided	#	extra-corporal	not reported or unclear	yes
259	3	259-3	1	259-3-1	kidney	#	irregular sonolucent cavities, with a semisolid echo texture	#	not provided	not provided	#	extra-corporal	not reported or unclear	yes
259	1	259-1	1	259-1-1	kidney	#	multiple tiny granulomas [...] noted around a caseated tuberculosis cavity in the left kidney	#	not provided	not provided	#	extra-corporal	not reported or unclear	yes
261	3	261-3	1	261-3-1	prostate and seminal gland	#	hypoechoic nodule with calcification	55	male	not provided	#	endoscopic gastrointestinal	clinical diagnosis (histo,radio,symptoms)	no
261	2	261-2	1	261-2-1	prostate and seminal gland	#	hypoechoic nodule, calcification	38	male	not provided	#	endoscopic gastrointestinal	clinical diagnosis (histo,radio,symptoms)	no
261	1	261-1	1	261-1-1	prostate and seminal gland	#	multiple hypoechoic areas	60	male	not provided	#	endoscopic gastrointestinal	microbiological confirmation (AFB,PCR,culture) of ultrasound lesion	no
262	1	262-1	1	262-1-1	liver	#	multiple liver abscesses […] hypo-echoic liver lesions with central calcification	9	female	not provided	#	extra-corporal	microbiological confirmation (AFB,PCR,culture) of ultrasound lesion	yes
263	1	263-1	1	263-1-1	myocardium incl. Endocardium	#	dilated right atrium with a large homogenous [echogenic] mass [attached to the right atrial free wall] measuring approximately 3.7 cm × 4 cm […] The mass extended to the base of the interatrial septum and septal leaflet of the tricuspid valve, resulting in severe functional tricuspid stenosis	21	female	negative	#	endoscopic gastrointestinal	clinical diagnosis (histo,radio,symptoms)	yes
265	1	265-1	1	265-1-1	myocardium incl. Endocardium	also pectoral wall abscess and sternal lesion, but not described on ultrasound	a large mass extending caudally across the tricuspid valve, with a smooth surface and attached to the roof and to the anterolateral wall of the right atrium [...] this was characterized by a heterogeneous echogenicity with areas of echolucency	28	male	negative	refugee	extra-corporal	confirmed TB other site	yes
267	1	267-1	1	267-1-1	lymph node cervical	#	multiple enlarged nodes [...] with heterogeneous echogenicity, intranodal necrosis, nodal matting, and indistinct nodal border.	60	female	not provided	#	extra-corporal	microbiological confirmation (AFB,PCR,culture) of ultrasound lesion	yes
268	1	268-1	1	268-1-1	eyes	#	a hyperechogenic choroidal/scleral lesion with low reflectivity (height, 3.75 mm); [after 9 days of steroidal treatment] increased in size to 4.49 mm, and the presence of fluid in sub-Tenon, known as T-sign	25	male	negative	#	extra-corporal	clinical diagnosis (histo,radio,symptoms)	yes
269	1	269-1	2	269-1-2	epidimydis	#	nodular inhomogeneously hypoechoic enlargement of the head and tail […] a small speck of calcification is seen in the tail	65	male	negative	#	extra-corporal	clinical diagnosis (histo,radio,symptoms)	yes
269	1	269-1	1	269-1-1	testes	#	enlarged heterogeneously echoic left testis […] multiple hypoechoic nodules are seen […] there is surrounding hydrocele […] enlarged epididymidis	65	male	negative	#	extra-corporal	clinical diagnosis (histo,radio,symptoms)	yes
270	9	270-9	1	270-9-1	testes	#	diffusely enlarged heterogeneously hypoechoic left testis […] surrounded by multiseptated hydrocele	43	male	not provided	#	extra-corporal	not reported or unclear	yes
270	8	270-8	1	270-8-1	epidimydis	and testes	nodular heterogeneously hypoechoic enlargement of head of epididymis […] Small surrounding hydrocele […] diffusely enlarged heterogeneously hypoechoic right testis	30	male	not provided	#	extra-corporal	not reported or unclear	yes
270	7	270-7	1	270-7-1	epidimydis	#	nodular enlargement of head of right epididymis [with] large multiseptated hydrocele […] color doppler sonogram […] shows increased vascular perfusion	61	male	not provided	#	extra-corporal	not reported or unclear	yes
270	6	270-6	1	270-6-1	testes	#	nodules [...] in enlarged right testis, which are heterogeneously hypoechoic, abscess [...] in tunica vaginalis testis, and speck of calcification	60	male	not provided	#	extra-corporal	not reported or unclear	yes
270	5	270-5	1	270-5-1	testes	#	miliary pattern […] multiple small hypoechoic nodules in diffusely enlarged left testis […] with hydrocele […] and thickening of left scrotal skin	43	male	not provided	#	extra-corporal	not reported or unclear	yes
270	4	270-4	1	270-4-1	epidimydis	and testes	nodular enlargement of epididymis […] with calcified focus […] in right epididymis. Right testis is enlarged with heterogeneously hypoechoic nodule […] within	76	male	not provided	#	extra-corporal	not reported or unclear	yes
270	3	270-3	1	270-3-1	epidimydis	and testes	diffusely enlarged heterogeneously hypoechoic epididymis [...] and testis [… and] multiseptated hydrocele	43	male	not provided	#	extra-corporal	not reported or unclear	yes
270	2	270-2	1	270-2-1	epidimydis	#	enlarged nodular heterogeneously hypoechoic epididymal tail	75	male	not provided	#	extra-corporal	not reported or unclear	yes
270	1	270-1	1	270-1-1	epidimydis	#	diffusely enlarged heterogeneously hypoechoic epididymis […] adjacent to multiseptated hydrocele	73	male	not provided	#	extra-corporal	not reported or unclear	yes
271	1	271-1	1	271-1-1	liver	#	a multi-micronodular hepatomegaly disseminated [...] in the whole hepatic parenchyma and an ascites of medium abundance located in the pelvis [...]. The micronodules were homogeneously hypoechoic with no Doppler signal. They measured between 3 and 4 mm in diameter. Their walls were hyperechoic, thick and irregular. They sometimes showed posterior acoustic enhancement [...]. We did not find any de…	12	male	not provided	#	extra-corporal	microbiological confirmation (AFB,PCR,culture) of ultrasound lesion	yes
272	1	272-1	1	272-1-1	pancreas	#	a bulky pancreas with multiple hypoechoic well-defined collections within the body and tail	#	not provided	not provided	#	extra-corporal	not reported or unclear	yes
274	1	274-1	1	274-1-1	pancreas	#	a 3-cm, low-echoic mass with high-echoic spots in the head of the pancreas.	75	male	negative	#	extra-corporal	confirmed TB other site	no
276	1	276-1	1	276-1-1	spleen	#	enlarged spleen with multiple ill-de!ned hypoechoic lesions	48	female	negative	#	extra-corporal	clinical diagnosis (histo,radio,symptoms)	yes
277	3	277-3	1	277-3-1	testes	#	enlarged left testis with multifocal ill-defined hypoechoic nodularity […] Color Doppler shows increased vascularity	#	male	not provided	#	extra-corporal	not reported or unclear	yes
277	2	277-2	1	277-2-1	testes	#	Color Doppler sonographic image demonstrates diffuse, ill-defined heterogeneous hypoechoic area with increased peripheral vascularity but lack of central vascularity [...] Gray scale ultrasound image showing scrotal wall edema [...] and multiseptated hydrocele and debris	43	male	not provided	#	extra-corporal	not reported or unclear	yes
277	1	277-1	1	277-1-1	testes	#	an enlarged and heterogeneous testis with the presence of multiple ill-defined focal hypoechoic lesions […] Color Doppler shows increased vascularity along the periphery of the hypoechoic lesions	44	male	not provided	#	extra-corporal	not reported or unclear	yes
278	1	278-1	1	278-1-1	pancreas	#	an edematous pancreas with foci of stranding and lobularity and a mildly dilated and irregular pancreatic duct	28	male	negative	#	endoscopic gastrointestinal	microbiological confirmation (AFB,PCR,culture) of ultrasound lesion	no
279	1	279-1	1	279-1-1	lung tissue	ln abdominal, but not described! pericardial and pleural effusion and abd. Lymphadenopathy, not described in detail	Pulmonal beidseitig diffus [sub]Pleuraknötchen und -verdickungen […] sichtbar mit diffus vermehrten B-Linien […] sowie links laterodorsal eine periphere, 4cm grosse Konsolidierung [bilateral pulmonary [sub]pleural nodules and thickening visible with diffuse B-lines, in addtion left latero-dorsal a peripheral consilidation measuring 4cm]	52	male	positive	#	extra-corporal	not reported or unclear	yes
280	1	280-1	3	280-1-3	lung tissue	ln abdominal but not described! lymphadenopathy in abdomen and ascites also mentioned, but not detailed)	Diffuse B-Linien über nahezu allen Lungenfeldern, teils knotige Pleuraverdickungen. Rechts im Oberfeld im Bereich der hinteren Axillarlinie circa 4–6cm grosses, thoraxwandnahes, pulmonales Infiltrat oder Abszess [diffuse B-lines across virtually all lung fields, partly nodular pleura thickening. right upper field around the posterior axillary line a 4-6cm large lung infiltrate or abscess near th…	51	male	positive	#	extra-corporal	confirmed TB other site	yes
280	1	280-1	2	280-1-2	pleura itself and or effusion	ln abdominal but not described! lymphadenopathy in abdomen and ascites also mentioned, but not detailed)	mässiger Pleuraerguss rechts, der diffus septiert und teils echoreich ist [moderate pleural effusion right side, diffusely septated and partly echogenic]	51	male	positive	#	extra-corporal	microbiological confirmation (AFB,PCR,culture) of ultrasound lesion	yes
280	1	280-1	1	280-1-1	spleen	ln abdominal but not described! lymphadenopathy in abdomen and ascites also mentioned, but not detailed)	Splenomegalie mit diffusen, teils konfluierenden, echoarmen, circa 1 cm grossen fokalen Veränderungen in der Milz [splenomegaly with diffuse, partly confluent, echo-poor approximately 1cm focal changes of the spleen]	51	male	positive	#	extra-corporal	confirmed TB other site	yes
281	1	281-1	1	281-1-1	liver	diss. TB	hypoechogenic lesions of the liver, measuring 10mm	21	female	positive	#	extra-corporal	confirmed TB other site	yes
281	1	281-1	4	281-1-4	lung tissue	diss. TB	multiple B-lines with subpleural granular artefacts	21	female	positive	#	extra-corporal	microbiological confirmation (AFB,PCR,culture) of ultrasound lesion	yes
281	1	281-1	3	281-1-3	lymph node cervical	diss. TB	enlarged cervical lymph nodes with irregular echogenicity	21	female	positive	#	extra-corporal	confirmed TB other site	yes
281	1	281-1	2	281-1-2	pleura itself and or effusion	diss. TB	effusion with fibrin strands	21	female	positive	#	extra-corporal	microbiological confirmation (AFB,PCR,culture) of ultrasound lesion	yes
282	1	282-1	1	282-1-1	myocardium incl. Endocardium	#	a homogenous, well-circumscribed [5.0 x 5.0 cm] and defined mass [arising from the right atrial free wall] obstructing the tricuspid inlet [infiltrating into the myocardium and pericardial surface ] at parastemal short axis view and apical four-chamber view […]	35	male	positive	#	extra-corporal	microbiological confirmation (AFB,PCR,culture) of ultrasound lesion	yes
283	2	283-2	1	283-2-1	esophagus	ln thoracic	a hypoechoic mass lesion beside the esophageal ulcer; the internal echo of the lesion was not uniform, and fusion of lesions were seen within it. […] sinus-like echo between the esophageal lesion and the mass	70	female	not provided	#	endoscopic gastrointestinal	clinical diagnosis (histo,radio,symptoms)	yes
283	1	283-1	1	283-1-1	esophagus	ln thoracic	the tissue layers outside the esophageal wall were unclear, and several of the multiple lymph nodes under the carina and around the esophagus were calcified [and there was a ] sinus- like echo near the enlarged lymph node	68	male	not provided	#	endoscopic gastrointestinal	clinical diagnosis (histo,radio,symptoms)	yes
284	1	284-1	1	284-1-1	testes	#	multiple, well-defined, hypoechoic lesions in both testes	31	male	not provided	#	extra-corporal	clinical diagnosis (histo,radio,symptoms)	yes
285	1	285-1	1	285-1-1	pericardium incl. Effusion	#	pericardial effusion of moderate size, associated with numerous fibrin strands extending from the epicardial surface to the parietal pericardium [...] A modified apical view of the pericardium obtained by backward tilting of the probe showed a spider-web appearance formed by side-to-side connections of fibrin strands	56	male	not provided	#	extra-corporal	microbiological confirmation (AFB,PCR,culture) of ultrasound lesion	yes
286	1	286-1	1	286-1-1	peritoneum itslef and or ascites	#	moderate ascites with thickened, nodular-looking parietal peritoneum fascia	40	male	positive	HCV cirrhosis	extra-corporal	microbiological confirmation (AFB,PCR,culture) of ultrasound lesion	yes
288	1	288-1	1	288-1-1	pancreas	#	a lobulated hypoechoic mass, with areas of cystic degeneration, in the regions of the pancreas	28	female	not provided	#	extra-corporal	microbiological confirmation (AFB,PCR,culture) of ultrasound lesion	no
290	1	290-1	1	290-1-1	eyes	#	a highly reflective membrane inferiorly in the vitreous cavity with poor after movements consistent with retinal detachment. It also showed a prominent T-sign suggestive of sub-Tenon fluid and a subretinal medium reflective homogenous lesion at the posterior pole indicative of a subretinal abscess	26	female	negative	#	extra-corporal	clinical diagnosis (histo,radio,symptoms)	yes
291	1	291-1	1	291-1-1	eyes	#	presence of an elevated mass lesion, which had het- erogeneous intensity on a B-scan with surrounding shallow [retinal detachment]. A corresponding A-scan showed the presence of high reflectivity at the surface and irregular internal reflectivity within the mass	19	female	negative	low CD4 count 277	extra-corporal	confirmed TB other site	no
292	1	292-1	1	292-1-1	lymph node cervical	#	hypoechoic nodes with a hetero- geneous echo pattern, nodal matting, and an indistinct nodal border. [...] Longitudinal color Doppler sonogram showing a vascular distribution with apparently avascular areas and displaced vascularity	25	female	not provided	#	extra-corporal	microbiological confirmation (AFB,PCR,culture) of ultrasound lesion	yes
293	3	293-3	1	293-3-1	testes	#	heterogeneous ill-defined hypoechoic lesions […] Colour Doppler US shows increased peripheral vascularity	44	male	not provided	#	extra-corporal	clinical diagnosis (histo,radio,symptoms)	yes
293	1	293-1	1	293-1-1	testes	#	mass-like enlargement […] of the epididymis tail and multiple hypoechoic nodular lesions within the whole testis […] Colour Doppler US of the […] testis shows increased peripheral vascularity	35	male	not provided	#	extra-corporal	not reported or unclear	yes
294	3	294-3	1	294-3-1	lymph node axillary	#	lymph nodes are round or oval-shaped with solid and cystic heterogeneous echogenicity […] indistinct margin […] and increased parenchymal echogenicity in surrounding soft tissue	51	female	not provided	#	extra-corporal	clinical diagnosis (histo,radio,symptoms)	yes
295	1	295-1	1	295-1-1	pancreas	#	a 4.3 cm × 2.5 cm hypoechoic, homogenous mass lesion with a cystic component within the pancreatic head […] In addition, an oval, 1.1 cm × 1.2 cm heterogeneous lymph node adjacent to mass was seen	41	female	not provided	#	endoscopic gastrointestinal	microbiological confirmation (AFB,PCR,culture) of ultrasound lesion	yes
296	1	296-1	1	296-1-1	spleen	diss. TB	an enlarged spleen with multiple small hypoechoic round lesions […] These lesions have different sizes but are all less than 1 cm in diameter	10	female	positive	#	extra-corporal	microbiological confirmation (AFB,PCR,culture) of ultrasound lesion	yes
297	1	297-1	1	297-1-1	lymph node abdominal	peripancreatic	a 38x20-mm hypoechoic, heterogeneous adenopathy, with a hyperechoic center, located in the peripancreatic region close to the pancreatic head, with a green elastography pattern suggestive of an inflammatory and benign adenopathy	45	female	not provided	#	endoscopic gastrointestinal	microbiological confirmation (AFB,PCR,culture) of ultrasound lesion	yes
298	1	298-1	1	298-1-1	soft tissue	bursa subacromial	a large cystic mass with hyperechoic contents resembling rice bod- ies	80	female	negative	#	extra-corporal	clinical diagnosis (histo,radio,symptoms)	yes
299	1	299-1	1	299-1-1	lymph node cervical	#	The lymph node was hypoechoic, oval in shape, without echogenic hilus and had intranodal necrosis […] the lymph node showed peripheral vascularity	#	not provided	not provided	#	extra-corporal	not reported or unclear	yes
301	1	301-1	1	301-1-1	prostate and seminal gland	#	[TRUS] of the prostate gland revealed an ill-defined mass, which was 7 x 7 cm in its right lobe, which contained anechoic areas consistent with fluid and solid debris; focal decreased echogenicity was observed peripherally on the rim of the prostate gland.	67	male	negative	Diabetes	endoscopic gastrointestinal	microbiological confirmation (AFB,PCR,culture) of ultrasound lesion	yes
304	1	304-1	1	304-1-1	large intestine	#	[EUS] shows significantly thickened M [mucosa] thinned obscure SM [submucosa] and extra-luminal fluid sonolucent areas	49	male	not provided	#	endoscopic gastrointestinal	clinical diagnosis (histo,radio,symptoms)	yes
305	1	305-1	1	305-1-1	mesentery;omentum	#	[Low-frequency sonogram] showing that the thickened greater omentum is not homogeneous, but nodules could not be found. […] [High-frequency sonogram] showing variable hypoechoic nodules in the thickened greater omentum	14	male	not provided	#	extra-corporal	not reported or unclear	yes
306	1	306-1	1	306-1-1	mesentery;omentum	#	omentum appeared as high echo interlaced with irregular hypoechoic or heterogenous strip area in greater omentum which is defined as “cerebral fissure sign” in our study.	27	male	not provided	#	extra-corporal	not reported or unclear	yes
307	1	307-1	1	307-1-1	appendix	#	the appendix as a blind-ending [thick-walled] tubular structure on longitudinal scan, and a target lesion with a lumen distended by hyperechoic material, and surrounded by a localized periappendiceal fluid collection in transverse plane	6	male	not provided	#	extra-corporal	clinical diagnosis (histo,radio,symptoms)	yes
308	1	308-1	1	308-1-1	testes	and epidimydis	the testicle on the left measured 23*30*42 mm. The left testicle had a heterogeneous parenchymal echo, and multiple hypoecho and ill-defined areas were evident in the left testicle. Both sides of the epididymis were larger than normal and the echo was completely heterozygous. [Color Doppler] the left testicle with the epididymis on both sides was completely hyperemic. There was also a thick and e…	37	male	not provided	drug addiction	extra-corporal	microbiological confirmation (AFB,PCR,culture) of ultrasound lesion	yes
309	3	309-3	1	309-3-1	epidimydis	and testes	nodular swelling of the tail of right epididymis with a large central area of abscess formation [...] Moderate peripheral vascularity is present on color Doppler [...] The testis is separately seen from the epididymis and shows multiple, tiny ‘miliary’ pattern nodules	21	male	not provided	#	extra-corporal	microbiological confirmation (AFB,PCR,culture) of ultrasound lesion	yes
309	2	309-2	1	309-2-1	testes	#	The right testis shows a well-demarcated hypoechoic nodule [...]. Moderate associated hydrocele is present […] [color Doppler] image shows no demonstrable flow within the nodule	34	male	not provided	#	extra-corporal	not reported or unclear	yes
309	1	309-1	1	309-1-1	epidimydis	and testes	the right epididymis is diffusely enlarged and markedly hyperechoic. […] The right testis is heterogeneously hypoechoic and shows a few hypoechoic nodules […]. [Mild septated pyocele is present]	26	male	not provided	#	extra-corporal	not reported or unclear	yes
310	1	310-1	1	310-1-1	thyroid	#	enlargement of both lobes of the thyroid and isthmus with a non-homogenous echo pattern and multiple heterogenous nodules with cystic degeneration. A large heterogenous nodule was visualised in the left lobe with cystic and solid areas but no increased vascularity	38	male	negative	#	extra-corporal	microbiological confirmation (AFB,PCR,culture) of ultrasound lesion	no
311	1	311-1	1	311-1-1	lung tissue	diaphragma	the diaphragm was observed as an echogenic, curvilinear, thickened image with numerous echogenic vertical lines or bands radiating from it posteriorly during abdominal ultrasound examination using a sectorial transducer. We have named this spiculated appearance of the diaphragm sun rays diaphragm.	18	male	positive	coinfection with PCP	extra-corporal	not reported or unclear	no
312	1	312-1	1	312-1-1	pancreas	#	a 3.6 cm × 2.4 cm hypoechoic mass lesion in the head of pancreas […] This lesion was obstructing the [common bile duct] and the pancreatic duct […] and also infiltrating the portal vein […]	40	female	not provided	#	endoscopic gastrointestinal	clinical diagnosis (histo,radio,symptoms)	yes
316	1	316-1	1	316-1-1	small intestine	duodenum	a markedly thickened duodenal wall with loss of the layered pattern and enlargement of the surrounding lymphnodes	34	male	not provided	#	endoscopic gastrointestinal	microbiological confirmation (AFB,PCR,culture) of ultrasound lesion	yes
318	1	318-1	1	318-1-1	pancreas	#	a well-defined hypoechoic mass, measuring 3cm, in the head and body region of the pancreas and a nondilated common bile duct and pancreatic duct.	28	male	not provided	#	extra-corporal	microbiological confirmation (AFB,PCR,culture) of ultrasound lesion	yes
319	1	319-1	1	319-1-1	myocardium incl. Endocardium	#	well-defined circumscribed mass measuring 2.2 cm attached to the base of the anterior mitral leaflet (AML) and the adjoining mitral annulus […] four-chamber view showing mass attached to AML with thickening of IAS and IVS adjoining the mass	43	male	not provided	#	endoscopic gastrointestinal	clinical diagnosis (histo,radio,symptoms)	yes
320	1	320-1	1	320-1-1	myocardium incl. Endocardium	#	a heterogeneous echogenic mass measuring 3.8 × 4.5 cm occupying the lateral wall of the right atrium, extending up to the superior vena cava/right atrial junction. The right atrium and the right ventricle were dilated with mild tricuspid regurgitation. Mitral valve prolapse was present without mitral regurgitation and normal left ventricular function.	18	male	not provided	#	extra-corporal	clinical diagnosis (histo,radio,symptoms)	no
321	1	321-1	2	321-1-2	lymph node abdominal	#	There were markedly enlarged mesenteric lymph nodes; some exhibit cystic changes with distorted hilum and increased vascularity […]. There were multiple enlarged lymph nodes, some matted together along the superior mesenteric vessels	33	female	not provided	#	extra-corporal	clinical diagnosis (histo,radio,symptoms)	yes
321	1	321-1	1	321-1-1	small intestine	#	marked bowel loop thickening (5–6 mm) mainly on the right lower abdomen with characteristic hypoechoic foci regularly spaced giving a distinct pattern [...]. There was a luminal collapse with opposed mucosa that appeared as an echogenic line mainly on the right iliac fossa	33	female	not provided	#	extra-corporal	clinical diagnosis (histo,radio,symptoms)	yes
322	1	322-1	2	322-1-2	prostate and seminal gland	#	[an] enlarged prostate with multiple hypoechoic lesions- suggesting prostatis and enlarged hypoechoic left seminal vesicle with increased vascularity-suggesting seminal vesiculitis	36	male	not provided	#	extra-corporal	clinical diagnosis (histo,radio,symptoms)	yes
322	1	322-1	1	322-1-1	testes	and epidimydis	a [well-defined] hypoechoic lesion in the left testis with no vascularity, suggestive of abscess. There was adjacent pyocele with scrotal wall thickening, enlarged hypoechoic epididymis with increased vascularity- suggesting epididymitis	36	male	not provided	#	extra-corporal	clinical diagnosis (histo,radio,symptoms)	yes
323	1	323-1	1	323-1-1	pancreas	#	A hypoechoic, heterogeneous, multilobar lesion of 41 × 25 mm was observed next to the pancreatic isthmus.	14	male	negative	#	endoscopic gastrointestinal	microbiological confirmation (AFB,PCR,culture) of ultrasound lesion	no
324	1	324-1	1	324-1-1	breast	#	a cyst-like lesion measuring 3 x 3 cm in diameter, the interior of which presented fine mobile echoes. The borders of this lesion were poorly defined, especially the rear one, in which there seemed to be a fistulous trajectory towards the thoracic wall.	63	female	not provided	#	extra-corporal	microbiological confirmation (AFB,PCR,culture) of ultrasound lesion	yes
325	1	325-1	1	325-1-1	liver	and spleen	hepato-splenomegaly with multiple small hypoechoic nodules that were scattered throughout the liver and spleen	20	female	not provided	#	extra-corporal	confirmed TB other site	no
327	3	327-3	1	327-3-1	lymph node cervical	#	Small cervical lymph node shows internal hyperechoic lesions […] with some posterior acoustic shadowing […] interpreted as calcification.	59	male	not provided	#	extra-corporal	not reported or unclear	yes
327	2	327-2	1	327-2-1	lymph node cervical	#	Enlarged cervical lymph node shows gross internal necrosis and no definite echogenic hilum […] was defined as a marked hypoechoic portion in the lymph node without color flow [...]; if the necrotic component was less than approximately one-fourth of the lymph node, it was considered to be a partially necrotic lymph node; otherwise it was considered a gross necrotic lymph node	40	female	not provided	#	extra-corporal	not reported or unclear	yes
327	1	327-1	1	327-1-1	lymph node cervical	#	Increased perinodal echogenicity was defined as increased echogenicity surrounding a lymph node compared to adjacent perinodal fat tissues […] Conglomerated cervical lymphadenopathies show increased perinodal echogenicity	54	female	not provided	#	extra-corporal	not reported or unclear	yes
329	1	329-1	1	329-1-1	pericardium incl. Effusion	#	thickened pericardial layers with increased reflectiveness and pericardial effusion [...], mild mitral and tricuspid regurgitation, and normal systolic left ventricular […]There was a clear septal bounce or inspiratory shift towards [left ventricle...]. The inferior vena cava was dilated with little respiratory diameter variation [...].	#	male	negative	smoker, liver cirrhosis, extensively traveler	extra-corporal	clinical diagnosis (histo,radio,symptoms)	yes
331	1	331-1	1	331-1-1	lymph node abdominal	#	multiple round, hypoecogenic, homogeneous lymph nodes, the larger ones with a diameter of 1.5 cm, localized in the hepatic and splenic hilum and peripancreatic region.	22	female	positive	#	endoscopic gastrointestinal	microbiological confirmation (AFB,PCR,culture) of ultrasound lesion	no
332	1	332-1	1	332-1-1	breast	#	a non-caseating granuloma appearing as mainly hypoechoic well-defined nodule with mixed posterior shadowing and enhancement	#	female	not provided	#	extra-corporal	not reported or unclear	yes
333	1	333-1	1	333-1-1	breast	mamma	[translation: ] [left breast] hypoechoic formations with mobile internal echoes and posterior echo enhancement.[…] revealed multiple heterogeneous, contiguous, well-limited, echo-enhancing hypoechoic formations posteriorly. These lesions are located in the outer quadrants; they are not vascularised on Doppler and become distorted under the probe. [original: L’échographie mammaire gauche (fig. 2)…	38	female	negative	#	extra-corporal	microbiological confirmation (AFB,PCR,culture) of ultrasound lesion	yes
334	1	334-1	1	334-1-1	mesentery;omentum	peritonitis	showing less thickened greater omentum [cf. With cancerous omental cake] with variable hypoechoic nodules in a case of TB peritonitis	#	not provided	not provided	#	extra-corporal	not reported or unclear	yes
334	2	334-2	1	334-2-1	mesentery;omentum	#	thickened greater omentum with variable hypoechoic nodules in a case of TB peritonitis.	#	not provided	not provided	#	extra-corporal	not reported or unclear	yes
335	1	335-1	1	335-1-1	paraspinal abscess	psoas abscess	inferior to the right kidney, shows a cystic mass with fine internal echoes involving the right psoas muscle […] lobulated retroperitoneal cystic mass with subcutaneous extension to the right flank	21	male	not provided	#	extra-corporal	not reported or unclear	yes
338	1	338-1	1	338-1-1	small intestine	intussusception	multiple concentric sign […]. [Color Doppler] showed many arterial blood flow signals (maximum velocity: 25.9±54.0 cm/s; resistive index: 0.62±0.66) in the intussuscepted bowel wall	77	male	not provided	#	extra-corporal	clinical diagnosis (histo,radio,symptoms)	yes
339	1	339-1	1	339-1-1	stomach	#	[EUS] a heterogeneous echoic lesion indistinguishable from the layers of the gastric wall, measuring about 51x31 mm	40	male	negative	#	endoscopic gastrointestinal	microbiological confirmation (AFB,PCR,culture) of ultrasound lesion	yes
341	1	341-1	1	341-1-1	spleen	#	splenic architecture is disor- ganized with multiple hypoechoic confluent lesions	#	not provided	positive	#	extra-corporal	not reported or unclear	yes
342	1	342-1	1	342-1-1	pleura itself and or effusion	#	pleural tickening adjoining a complex pleural effusion with multiple thin septations	33	male	not provided	#	extra-corporal	confirmed TB other site	yes
343	1	343-1	1	343-1-1	esophagus	#	lesions; 15mm; intramural; hypoechoic heterogenous; distinct border; no hyperechoic spots; conglutination to lymph node	73	male	negative	#	endoscopic gastrointestinal	not reported or unclear	no
343	2	343-2	1	343-2-1	esophagus	#	lesions; 18mm; intramural; hypoechoic heterogenous; distinct border; hyperechoic spots	58	female	negative	#	endoscopic gastrointestinal	not reported or unclear	no
343	3	343-3	1	343-3-1	esophagus	#	lesions; 32mm; intramural; hypoechoic heterogenous; distinct border; hyperechoic spots;	39	female	negative	#	endoscopic gastrointestinal	not reported or unclear	no
343	4	343-4	1	343-4-1	esophagus	#	lesions; 10mm; intramural; hypoechoic heterogenous; distinct border; hyperechoic spots;	55	female	negative	#	endoscopic gastrointestinal	not reported or unclear	no
343	5	343-5	1	343-5-1	esophagus	#	lesions; 11mm; intramural; hypoechoic heterogenous; distinct border; hyperechoic spots; conglutination to lymph node	66	male	negative	#	endoscopic gastrointestinal	not reported or unclear	no
343	6	343-6	1	343-6-1	esophagus	#	lesions; 15mm; intramural; hypoechoic heterogenous; distinct border; no hyperechoic spots;	79	male	negative	#	endoscopic gastrointestinal	not reported or unclear	no
344	1	344-1	1	344-1-1	liver	#	hepatomegaly with an irregular hypoechoic mass in the left liver lobe. Right liver lobe had small multiple masses	50	male	positive	#	extra-corporal	microbiological confirmation (AFB,PCR,culture) of ultrasound lesion	no
345	7	345-7	1	345-7-1	ovaries	#	complex tubo-ovarian mass encasing the ovary […]. Minimal fluid with septations, is seen adjacent to the mass [...] A tubo-ovarian abscess is seen as a heterogeneous hypoechoic collection with moving internal echoes and echogenic debris in the adnexa, with the ovary not being recognized separately.	30	female	not provided	#	vaginal	not reported or unclear	yes
345	5	345-5	1	345-5-1	uterus and endometrium	synechia	[Transvaginal US] [...] depicts the synechiae [...]quite well. [...] tubes are dilated on both sides, the right tube is convoluted on itself, and the left tube is oriented vertically. There is loculated contrast spill on both sides. A clear halo can be seen between the tubes and loculated spill. [in the text:] synechiae appear as defects disrupting the continuity of the endometrial lining or as i…	27	female	not provided	#	vaginal	not reported or unclear	yes
345	4	345-4	1	345-4-1	uterus and endometrium	#	[Transvaginal US] image of the uterus shows a heterogeneous endometrium with a tiny focus of calcification	28	female	not provided	#	vaginal	not reported or unclear	yes
345	3	345-3	1	345-3-1	uterus and endometrium	and salpingitis	[Transvaginal US] shows a thickened hypoechoic endometrium […] and a thickened undilated right fallopian tube […]	26	female	not provided	#	vaginal	microbiological confirmation (AFB,PCR,culture) of ultrasound lesion	yes
345	2	345-2	1	345-2-1	tubes	salpinx	a thickened fallopian tube. The tube is dilated with multiple incompletely coursing septae inside, giving the cogwheel appearance [...]. These septa are formed by the thickened mucosal folds of the tube and appear incomplete.[…] The thickened longitudinal mucosal folds produce the appearance of septa which do not cross the lumen completely.	27	female	not provided	#	vaginal	not reported or unclear	yes
345	1	345-1	1	345-1-1	tubes	salpinx	a dilated heterogeneously thickened fallopian tube filled with a collection having thick internal echoes […] with debris	23	female	not provided	#	extra-corporal	clinical diagnosis (histo,radio,symptoms)	yes
346	1	346-1	1	346-1-1	bone	scapula	a heterogeneous collection measuring 4.4×3.7 cm surrounded by a thick irregular wall in the right posterolateral chest wall with evidence of few loose bony fragments and underlying bone destruction	56	female	not provided	#	extra-corporal	microbiological confirmation (AFB,PCR,culture) of ultrasound lesion	yes
347	3	347-3	1	347-3-1	lymph node mediastinal	#	Right paratracheal confluent lymph nodes extending to lymph nodes in station 7. [...] The air present in the right bronchus gives sharp contrast with the abscess which extends along the azygoesophageal recess. [...] [EUS] showed a caseated and ruptured lymph node at 22 cm distance just above the arch of aorta and air was seen filled within the lymph nodes	#	not provided	not provided	#	endoscopic gastrointestinal	microbiological confirmation (AFB,PCR,culture) of ultrasound lesion	yes
347	2	347-2	1	347-2-1	lymph node mediastinal	#	Subcarinal multiple confluent lymph nodes with slight loss of outer borders were seen. Most of the lymph nodes are hypoechoeic and homogeneous. Some of the hypoechoeic lymph nodes had hyperechoeic echoes in central part. [...] Subcarinal calcified lymph nodes with calcification in the margin. [...] Paraaortic confluent lymph nodes with slight loss of outer borders. The lymph nodes had focal calci…	#	not provided	not provided	#	endoscopic gastrointestinal	microbiological confirmation (AFB,PCR,culture) of ultrasound lesion	yes
347	1	347-1	1	347-1-1	lymph node mediastinal	#	One discrete oval lymph node with distinct borders is seen in subcarinal area. This large lymph nodes had a hypoechoeic area in the center. [...] in this case the central hypoechoeic area was seen in a 5 mm diameter lymph node. [...] Subcarinal [5-20] mm multiple confluent homogeneously hypoechoeic lymph nodes with preserved outer borders were seen	#	not provided	not provided	#	endoscopic gastrointestinal	microbiological confirmation (AFB,PCR,culture) of ultrasound lesion	yes
348	1	348-1	1	348-1-1	adrenal glands	#	[EUS] showed a 5 × 4 cm well-defined, hypoechoic, left adrenal mass, with a definite outline […]. The right adrenal gland showed a 4×3cm mass	35	not provided	not provided	#	endoscopic gastrointestinal	microbiological confirmation (AFB,PCR,culture) of ultrasound lesion	yes
349	1	349-1	1	349-1-1	esophagus	ln thoracic	[radial EUS] from mid-oesophagus showed ill-defined, hypoechoic, nonhomogeneous wall thickening adjacent to a lymph node.[…] revealed multiple enlarged mediastinal and periesophageal lymph nodes	55	female	not provided	#	endoscopic gastrointestinal	microbiological confirmation (AFB,PCR,culture) of ultrasound lesion	yes
349	1	349-1	2	349-1-2	lymph node mediastinal	and esophagus	[Linear EUS] showed the oesophageal wall to be infiltrated/thickened […]. There was asymmetrical thickening of the oesophageal wall with loss of the wall stratification. The Hypoechoic mass [lymph node] in oesophageal wall had hyperechoic spots and strands	55	female	not provided	#	endoscopic gastrointestinal	microbiological confirmation (AFB,PCR,culture) of ultrasound lesion	yes
350	1	350-1	1	350-1-1	lymph node mediastinal	#	multiple heteroechoic lymph nodes of varying size (5–20 mm) in the subcarinal space [...]. Another predominantly hypoechoic lymph node was found near the ascending aorta. Both the lymph node groups were contiguous with a collection of moving inhomogenous necrotic material	35	female	not provided	#	endoscopic gastrointestinal	microbiological confirmation (AFB,PCR,culture) of ultrasound lesion	yes
351	2	351-2	1	351-2-1	spleen	#	Multiple large hypoechoic lesions […]	#		not provided	#	extra-corporal		yes
351	1	351-1	1	351-1-1	spleen	#	a large, regular hypoechoic lesion […] located peripherally along the inferior aspect of the spleen	#	not provided	not provided	#	extra-corporal	not reported or unclear	yes
352	1	352-1	1	352-1-1	bone	mandibular condyle	The condyle and neck of the mandible of the right side showed irregularity with erosions suggestive of abscess formation [ surrounding the right condyle …]	20	male	not provided	#	extra-corporal	clinical diagnosis (histo,radio,symptoms)	yes
353	1	353-1	1	353-1-1	lymph node cervical	#	an indeterminate [lymph node] at left level 2 with loss of the hilum. [...] On [power doppler] peripheral feeding vessels were noted. [...] On [superb microvascular imaginng], an apparent central [...] and faint peripheral vessel was noted on the monochromatic image.	82	female	not provided	#	extra-corporal	clinical diagnosis (histo,radio,symptoms)	yes
354	1	354-1	1	354-1-1	thyroid	#	a heterogeneous lesion with cystic degeneration within the right lobe of the thyroid gland measuring 3.3 cm×2.7 cm×1.5 cm along with multiple enlarged right cervical lymph nodes	16	female	not provided	#	extra-corporal	clinical diagnosis (histo,radio,symptoms)	yes
355	2	355-2	1	355-2-1	liver	#	a single large liver abscess in the posterio-superior part of the right lobe of liver which measured 12.4cm X 10.3cm X 9.1cm with internal echoes and a thick and saggy wall	15	male	negative	#	extra-corporal	microbiological confirmation (AFB,PCR,culture) of ultrasound lesion	no
355	1	355-1	1	355-1-1	liver	#	multiple heteroechoic lesions in both lobes of the liver and the caudate lobe, with a central area of zone of liquefaction, with irregular heteroechoic peripheral walls suggestive of liver abscess with periportal lymphadenopathy.	35	male	negative	chronic alcoholism	extra-corporal	microbiological confirmation (AFB,PCR,culture) of ultrasound lesion	no
358	1	358-1	1	358-1-1	pleura itself and or effusion	#	thickness was uniform and hypoechoic, measuring 15 mm, without nodule formation	21	male	not provided	#	endoscopic gastrointestinal	microbiological confirmation (AFB,PCR,culture) of ultrasound lesion	yes
359	1	359-1	1	359-1-1	bone	paraspinal abscess	The mass appears as homogenous well-defined round structure, in the upper part of image, with specs of calcification [withish dots] in it	65	male	negative	#	bronchoscopic	microbiological confirmation (AFB,PCR,culture) of ultrasound lesion	yes
360	1	360-1	1	360-1-1	breast	#	diffuse breast edema with a few small, hypoechoic, poorly defined densities up to 1 cm in diameter in the upper outer quadrant	39	female	negative	#	extra-corporal	microbiological confirmation (AFB,PCR,culture) of ultrasound lesion	yes
361	1	361-1	1	361-1-1	lymph node mediastinal	#	[EUS] A heterogenous hypoechoic mediastinal lymph node with an ellipsoidal form and multiple internal hyperechoic linear stripes is noticed	#	not provided	not provided	#	endoscopic gastrointestinal	microbiological confirmation (AFB,PCR,culture) of ultrasound lesion	yes
362	2	362-2	1	362-2-1	pancreas	#	A well- demarcated hypoechoic, heterogeneous mass (39 x 32 mm), with both solid and cystic components in the head of the pancreas	#	not provided	negative	#	endoscopic gastrointestinal	not reported or unclear	yes
362	1	362-1	1	362-1-1	pancreas	#	A well-demarcated hypoechoic and homogeneous mass (15 x 12 mm) in the tail of the pancreas.	#	not provided	negative	#	endoscopic gastrointestinal	not reported or unclear	yes
363	1	363-1	1	363-1-1	thyroid	#	irregular hypoechoic lesions in the isthmus and both lobes of the thyroid along with cervical lymphadenopathy, largest on right side [3.1 × 2 cm; Fig. 1][…][ Color Doppler examination] the lesions were avascular.	11	female	not provided	#	extra-corporal	microbiological confirmation (AFB,PCR,culture) of ultrasound lesion	yes
364	2	364-2	1	364-2-1	breast	#	hypoechoic lesion [nodules] with fistulous tract [...] and calcified axillary lymph nodes.[a ecografía se observó una lesión hi- poecoica con tracto fistuloso […] y con adenopatías axilares calcificadas.]	37	female	not provided	#	extra-corporal	clinical diagnosis (histo,radio,symptoms)	yes
364	1	364-1	1	364-1-1	breast	#	heterogeneous mass, hypoechoic with respect to the normal parenchyma, with a fistulous tract leading to the skin. [Ecográficamente se definía una masa heterogénea, hipoecoica respecto al parénquima normal, con tracto fistuloso abocado a la piel]	28	female	not provided	#	extra-corporal	microbiological confirmation (AFB,PCR,culture) of ultrasound lesion	yes
365	1	365-1	1	365-1-1	bone	scapula	[Doppler-assisted High-resolution US] showed cystic lesion having complex fluid seen near inferior angle of left scapula, which was eroded [...]. The lesion was extending anteriorly. Few loose bony fragments (sequestra) were seen within the lesion. The lesion showed minimal peripheral vascularity and no communication with the thorax was noticed.	26	female	negative	#	extra-corporal	microbiological confirmation (AFB,PCR,culture) of ultrasound lesion	yes
366	1	366-1	1	366-1-1	bone	ln thoracic (chest wall) chest wall lesion with lymph node and bone and soft tissue	A high-density cyst originating from the fourth rib and partially surrounding cartilage of the fifth rib was observed. In the intercostal space, a hypoechogenic solid tumour sized 20 x 9 mm and indenting the pleura was present	3	male	not provided	#	extra-corporal	clinical diagnosis (histo,radio,symptoms)	no
368	1	368-1	1	368-1-1	liver	#	coarsened echo texture of liver with surface nodularity.Abdominal sonography with high-frequency superficial probe showing a coarsened echo texture of the liver with surface nodularity and multiple hyperechoic nodules scattered throughout the liver parenchyma.	30	female	negative	#	extra-corporal	microbiological confirmation (AFB,PCR,culture) of ultrasound lesion	yes
369	3	369-3	1	369-3-1	bone	pulmonary+bilateral sternoclavicular	A hypoechoic collection in the upper anterior chest wall in relation to the left sternoclavicular joint	15	female	negative	#	extra-corporal	confirmed TB other site	yes
369	2	369-2	1	369-2-1	joint/arthritis + count in bone	temporo-mandibular joint	A hypoechoic collection on the right parotid region was present outside the parotid gland in the masseter muscle	23	female	negative	#	extra-corporal	microbiological confirmation (AFB,PCR,culture) of ultrasound lesion	yes
369	1	369-1	1	369-1-1	bone	sternoclavicular	A hypoechoic collection with internal echoes and some hyperechoic foci, reaching up to the skin surface	13	female	negative	#	extra-corporal	microbiological confirmation (AFB,PCR,culture) of ultrasound lesion	yes
371	1	371-1	1	371-1-1	prostate and seminal gland	#	TRUS: enlarged prostate containing a large hypoechoic mass in the right peripheral gland protruding from the base and deforming the capsule; diffuse abnormal low echogenicity of the peripheral zone. Color Doppler sonographic imaging did not reveal any hypervascular area within the hypoechoic mass initially detected with TRUS. Vascular signals were scattered, especially in the peripheral location …	46	male	not provided	#	endoscopic gastrointestinal	microbiological confirmation (AFB,PCR,culture) of ultrasound lesion	yes
372	4	372-4	1	372-4-1	esophagus	#	heterogeneous hypoechoic thickening of all layers of the esophageal wall with adventitial disruption. […] mediastinal lymph node enlargement with outer membrane breakage	#		not provided	#	endoscopic gastrointestinal	not reported or unclear	yes
372	3	372-3	1	372-3-1	esophagus	#	involvement of esophageal wall by a heterogeneous, hypoechoic mass, with intact mucosa and disruption of the adventitia. [...] homogenous hypoechoic mediastinal lymphadenopathy with internal hyperechoic foci	#		not provided	#	endoscopic gastrointestinal	not reported or unclear	yes
372	2	372-2	1	372-2-1	esophagus	#	full-thickness involvement of esophageal wall by a heterogeneous hypoechoic mass, with a mucosal defect. […] hypoechoic mediastinal lymphadenopathy with internal hyperechoic patches.	#		not provided	#	endoscopic gastrointestinal	not reported or unclear	yes
372	1	372-1	1	372-1-1	esophagus	#	full-thickness involvement of esophageal wall by a heterogeneous hypoechoic mass, with disruption of the adventitia. [...] enlarged heterogeneous hypoechoic mediastinal lymph node infiltrating the esophageal wall, with interior hyperechoic strands	#		not provided	#	endoscopic gastrointestinal	not reported or unclear	yes
373	1	373-1	1	373-1-1	uterus and endometrium	Adnexal tumour	mass 46x40 mm in size in left adnexial region consisting of cystic-solid components with irregular contours and ascites	27	female	not provided	#	extra-corporal	clinical diagnosis (histo,radio,symptoms)	no
375	1	375-1	1	375-1-1	joint/arthritis	synovitis	mass […] composed of solid areas which reflect marked intraarticular pannus formation [...] and cystic [...] components representing fluid which can be variable in nature. The linear hyperechoic densities noted within the pannus are rice bodies [...]	49	female	not provided	SLE-impaired immune response + 10mg Prednisolon/d	extra-corporal	clinical diagnosis (histo,radio,symptoms)	yes
376	1	376-1	1	376-1-1	breast	#	an eliptical hypoechoeic collection deep in the right mammary layer in the lower inner quadrant of the right breast.	33	female	not provided	#	extra-corporal	microbiological confirmation (AFB,PCR,culture) of ultrasound lesion	yes
377	1	377-1	1	377-1-1	breast	#	large hypoechoic solid nodule with slightly irregular contour in the right breast	67	female	not provided	#	extra-corporal	clinical diagnosis (histo,radio,symptoms)	yes
378	1	378-1	1	378-1-1	pleura itself and or effusion	#	a dot like strong echogenic ocus[…] Twinkling artifact was present on color Doppler imaging	60	female	not provided	#	extra-corporal	not reported or unclear	yes
379	7	379-7	1	379-7-1	peritoneum itslef and or ascites	#	the parallel violin string appearance […] in ascites.	#	female	not provided	#	extra-corporal	not reported or unclear	yes
379	6	379-6	1	379-6-1	peritoneum itslef and or ascites	#	a large pocket of echogenic dense and fine particulate ascites in the cul-de-sac [… in] the lower abdomen […] coarse particulate ascites with numerous echogenic dots suspended in the ascites.	#	female	not provided	#	extra-corporal	not reported or unclear	yes
379	5	379-5	1	379-5-1	peritoneum itslef and or ascites	#	an extensive lattice network of fibrin bands […] in ascites	#	female	not provided	#	extra-corporal	not reported or unclear	yes
379	4	379-4	1	379-4-1	ovaries	and ascites	right adnexa shows a complex mass surrounded by pelvic structures containing several round areas of loculated fluid […] that vary in size and are separated by a thickened band or adhesion	#	female	not provided	#	extra-corporal	not reported or unclear	yes
379	4	379-4	2	379-4-2	peritoneum itslef and or ascites	with adnexal TB	2 loculated fluid areas posterior to the uterus separated by a thickened adhesion band […] The pelvic wall and posterior uterine wall form as a wall of these fluid collections	#	female	not provided	#	extra-corporal	not reported or unclear	yes
379	3	379-3	1	379-3-1	peritoneum itslef and or ascites	and adnexal mass	loculated fluid with several septations with echogenic nodular masses [...] representing peritoneal thickening or omental thickening [...] Transvaginal scan of the left adnexa shows a poorly defined complex mass [...] representing peritoneal or omental thickening.	#	female	not provided	#	extra-corporal	not reported or unclear	yes
379	2	379-2	1	379-2-1	peritoneum itslef and or ascites	#	somewhat turbid ascites with relatively thick and incomplete mobile septations	#	female	not provided	#	extra-corporal	not reported or unclear	yes
379	1	379-1	1	379-1-1	peritoneum itslef and or ascites	#	relatively clear ascites with incomplete mobile septations	#	female	not provided	#	extra-corporal	not reported or unclear	yes
380	2	380-2	1	380-2-1	salivary glands	Parotis	la glande parotide était augmentée de volume siège d'un processus hypoéchogène hétérogène renfermant des zones de nécroses. [translation: the parotid gland was increased in volume due to a heterogeneous hypoechoic process containing areas of necrosis]	34	female	not provided	#	extra-corporal	clinical diagnosis (histo,radio,symptoms)	no
380	1	380-1	1	380-1-1	salivary glands	parotis	L'échographie cervicale retrouvait une glande parotide de taille normale siège d'une image liquidienne avec des échos à l'intérieur, présentant un net renforcement postérieur. Cette masse est à paroi fine et intéresse le pôle inférieur de la glande [translation: Cervical ultrasound found a parotid gland of normal size with a liquid [cystic] area with echoes inside, presenting a clear posterior en…	40	male	not provided	#	extra-corporal	clinical diagnosis (histo,radio,symptoms)	yes
381	1	381-1	1	381-1-1	muscle	thigh	oval hypoechoic mass seen on lateral aspect of distal left thigh with homogenous internal architecture with associated adjacent muscle heterogenecity and oedema [the mass appeared as] a hypoechoic region in the lateral muscle group of the thigh with homogenous internal architecture	30	female	not provided	#	extra-corporal	microbiological confirmation (AFB,PCR,culture) of ultrasound lesion	yes
382	1	382-1	1	382-1-1	liver	#	multiple, discrete hypoechoic foci […] up to 8 mm in diameter, scattered throughout the liver [and periportal lymph nodes up to 1 cm in size]	72	female	negative	#	extra-corporal	confirmed TB other site	yes
383	1	383-1	1	383-1-1	testes	and epidimydis	testicular enlargement and the presence of bilateral multiple hypoechoic nodules involving both the testis and the epididymis […] Doppler sonography showed rich, mostly peripheral vascularity of the nodules	70	male	not provided	#	extra-corporal	microbiological confirmation (AFB,PCR,culture) of ultrasound lesion	yes
384	3	384-3	1	384-3-1	lymph node cervical	#	einige echofreie Stellen; relativ homogene Perfusion des Lymphknotens, die im B-Mode echofreien Areale werden nicht perfundiert und entsprechen auch hier entsprechen den nekrotischen Anteilen. [some echo-free areas […] a relatively homogeneous perfusion of the lymph node, the echo-free areas seen on B-mode are not perfused and represent necrotic parts]	#	not provided	not provided	#	extra-corporal	not reported or unclear	yes
384	2	384-2	1	384-2-1	lymph node cervical	#	Lymphknoten sind entrundet und inhomogen, kein Hilus erkennbar. […] im CEUS erkennt man neben homogen perfundierten Bezirken klar nicht-perfundierte (nekrotische) Stellen [lymph nodes are rounded an inhomogenous, no hilum is recognizable, in CEUS, apart from homogeneously enhancing regions, clearly non-enhancing regions can be seen]	40	female	not provided	#	extra-corporal	not reported or unclear	yes
384	1	384-1	1	384-1-1	lymph node cervical	#	einen abgerundeten Knoten […] farbkodierte Duplexsonographie zeigt vereinzelte Signale an der Peripherie; [CEUS] regelmässige Kontrastierung in vielen Bereichen des Knotens […] sowie eine völlig fehlende Perfusion in anderen Teilen […] [a rounded node [...] color coded duplex showed few peripheral signals; [CEUS] regular contrast uptake in many regions of the node [...] and absence of uptake in…	#	male	not provided	#	extra-corporal	microbiological confirmation (AFB,PCR,culture) of ultrasound lesion	yes
385	1	385-1	2	385-1-2	epidimydis	#	left hemiscrotum revealed in the tail of the left epididymis an abscess appearing as a heterogeneously hypoechoic mass with a peripheral hyperechoic rim [...] and a draining sinus from the abscess to the scrotal skin;
385	1	385-1	3	385-1-3	epidimydis	#	a hypoechoic nodular lesion in the minimally enlarged left epididymal head
385	1	385-1	1	385-1-1	testes	#	left hemiscrotum revealed in the tail of the left epididymis an abscess appearing as a heterogeneously hypoechoic mass with a peripheral hyperechoic rim [...] and a draining sinus from the abscess to the scrotal skin; a hypoechoic nodular lesion in the minimally enlarged left epididymal head [...]; and multiple small, hypoechoic nodules in the diffusely enlarged left testis [...]. Sonograms of th…	38	male	not provided	#	extra-corporal	microbiological confirmation (AFB,PCR,culture) of ultrasound lesion	yes
386	1	386-1	1	386-1-1	pancreas	#	the lesion site consists of lobular hypoechoic masses that have aggregated to form a single lump [...] surrounding the common hepatic artery, including a central heterogeneous hyperechoic region with intensely hyperechoic spots [...]. Contrast ultrasonography [...] reveals no blood flow to the hypoechoic area of the mass, but the hyperechoic region in the central part of the mass is stained	79	female	negative	#	extra-corporal	clinical diagnosis (histo,radio,symptoms)	yes
387	1	387-1	1	387-1-1	paraspinal abscess	psoas abscess	Hypoechoic collection with many internal echoes beginning on the left iliac fossa, involving the psoas muscle […] and extending inferiorly through the inguinal region until the root of the tight, with discrete infiltration of the subcutaneous tissues	64	female	negative	#	extra-corporal	microbiological confirmation (AFB,PCR,culture) of ultrasound lesion	yes
388	1	388-1	1	388-1-1	liver	#	nodularity and [coarse] heterogeneity of the liver parenchyma […] Areas of [increased echogenecity and] shadowing suggestive of calcification were noted in some of these nodular areas	31	female	not provided	#	extra-corporal	microbiological confirmation (AFB,PCR,culture) of ultrasound lesion	yes
389	8	389-8	1	389-8-1	bladder	#	focal irregular mucosal thickening in the region of the trigone […] and anterior wall	#	not provided	not provided	#	extra-corporal	not reported or unclear	yes
389	7	389-7	1	389-7-1	kidney	#	pyonephrosis with debris in dilated calyces	#	not provided	not provided	#	extra-corporal	not reported or unclear	yes
389	6	389-6	1	389-6-1	ureter and renal pelvis	#	the mid ureter showing a beaded appearance due to multiple segments of marked mucosal thickening	#	not provided	not provided	#	extra-corporal	not reported or unclear	yes
389	5	389-5	1	389-5-1	ureter and renal pelvis	#	marked mucosal thickening […] of the ureter obliterating the lumen with a dilated proximal ureter	#	not provided	not provided	#	extra-corporal	not reported or unclear	yes
389	4	389-4	1	389-4-1	kidney	#	hydronephrosis due to stenosis of the pelviureteric junction. Mucosal thickening of calyces and the pelvis is also shown.	#	not provided	not provided	#	extra-corporal	not reported or unclear	yes
389	3	389-3	1	389-3-1	kidney	#	mucosal thickening […] of calyces and the pelvis […]. There are calcifications of the wall of the calyx and pelvis […]. A parenchymal cavity […] is also shown	#	not provided	not provided	#	extra-corporal	not reported or unclear	yes
389	2	389-2	1	389-2-1	kidney	#	an irregular medullary cavity […] communicating by an anechoic tract […] with the calyx […] and multiple large parenchymal cavities […], 1 having a broad communication with the calyx	#	not provided	not provided	#	extra-corporal	not reported or unclear	yes
389	1	389-1	1	389-1-1	kidney	#	a large irregular parenchymal cavity […] within a hypoechoic mass	#	not provided	not provided	#	extra-corporal	not reported or unclear	yes
391	1	391-1	1	391-1-1	salivary glands	Parotis	diffusely enlarged right parotid gland with heterogeneously hypoechoic echotexture with no calcification or cystic degeneration […] and multiple focal anechoic areas with thick walls	45	male	not provided	#	extra-corporal	microbiological confirmation (AFB,PCR,culture) of ultrasound lesion	yes
393	1	393-1	1	393-1-1	pancreas	#	irregular, hypoechoic mass with poorly defined borders in the pancreatic head in the pancreaticoduodenal groove. Additionally, EUS identified an anechoic lesion in the pancreatic tail, suggestive of a cyst/pseudocyst. The cyst had 2 thinly septated compartments with a thin outer wall and lacked internal debris in the fluid filled cavity.	31	male	negative	#	endoscopic gastrointestinal	microbiological confirmation (AFB,PCR,culture) of ultrasound lesion	yes
393	1	393-1	2	393-1-2	pancreas	#	irregular, hypoechoic mass with poorly defined borders in the pancreatic head in the pancreaticoduodenal groove. Additionally, EUS identified an anechoic lesion in the pancreatic tail, suggestive of a cyst/pseudocyst. The cyst had 2 thinly septated compartments with a thin outer wall and lacked internal debris in the fluid filled cavity.	31	male	negative	#	endoscopic gastrointestinal	microbiological confirmation (AFB,PCR,culture) of ultrasound lesion	yes
394	1	394-1	1	394-1-1	lymph node mediastinal	intraabdominal-->retroperitoneal	two masses measuring 3.0x1.8 and 1.6x0.8cm in the mediastinum, with an ill-defined border, heterogeneous echogenicity, echogenic focus and lesion fusion	#	not provided	not provided	#	endoscopic gastrointestinal	clinical diagnosis (histo,radio,symptoms)	yes
395	1	395-1	1	395-1-1	thyroid	#	a hypoechoic nodule (0.7 cm 3 0.7 cm) in the left lobe, which was poorly demarcated from the rest of the thyroid. Color Doppler image showed mild internal vascularity. Real-time elastography showed the mass to appear homogenously blue, ie, firm	60	female	not provided	#	extra-corporal	clinical diagnosis (histo,radio,symptoms)	yes
396	1	396-1	1	396-1-1	salivary glands	Parotis	eine 19 mm große homogene, echoarme, glatt begrenzte Raumforderung [a 19 mm homogeneous, low-echo mass with smooth boundary]	33	male	positive	#	extra-corporal	clinical diagnosis (histo,radio,symptoms)	no
397	1	397-1	1	397-1-1	salivary glands	Parotis	heterogeneous hypoechoic ovoid mass in the right parotid i[...] with punctate calcifications, well-defined margin, posterior echogenicity enhancement and distinct edge refraction	27	male	not provided	#	extra-corporal	clinical diagnosis (histo,radio,symptoms)	yes
398	1	398-1	1	398-1-1	liver	#	an isoechoic lesion [...] with a poorly defined margin in segment 2 of the liver. [...] On [contrast enhanced sonography] homogeneous hyperenhancement [...] is shown 10 seconds after contrast agent injection. The adjacent liver parenchyma is heterogeneous because it is not enhanced completely at such an early point. [...] Hypoenhancement of the lesion [...] is shown 21 (C) and 99 (D) seconds afte…	51	male	not provided	#	extra-corporal	clinical diagnosis (histo,radio,symptoms)	yes
399	1	399-1	1	399-1-1	stomach	#	hypoechoic lesion (approximately 1.85 cmx2.76 cm) originating from the gastric submucosa; the internal echogenicity was uniform, with clear borders and no nearby enlarged lymph nodes	53	female	negative	#	endoscopic gastrointestinal	microbiological confirmation (AFB,PCR,culture) of ultrasound lesion	yes
400	4	400-4	1	400-4-1	epidimydis	#	color Doppler US shows diffuse involvement of the epididymis, with heterogeneously decreased echogenicity and linear and spotty flow signals […] in the peripheral portion of the epididymal lesion	63	male	not provided	#	extra-corporal	clinical diagnosis (histo,radio,symptoms)	yes
400	3	400-3	1	400-3-1	epidimydis	#	color Doppler US shows an enlarged tail of the epididymis, with heterogeneously decreased echogenicity and linear and spotty flow signals […] in the peripheral portion of the epididymal lesion	39	male	not provided	#	extra-corporal	clinical diagnosis (histo,radio,symptoms)	yes
400	2	400-2	1	400-2-1	epidimydis	#	power Doppler US shows an enlarged tail of the epididymis with homogeneously decreased echogenicity and focal spotty flow signals in the peripheral portion of the epididymal lesion	62	male	not provided	#	extra-corporal	clinical diagnosis (histo,radio,symptoms)	yes
400	1	400-1	1	400-1-1	epidimydis	#	power Doppler US shows an enlarged tail of the epididymis, with heterogeneously decreased echogenicity and several spotty flow signals [...] in the peripheral portion of the epididymal lesion; however, flow signal is not seen in the central portion.	52	male	not provided	#	extra-corporal	clinical diagnosis (histo,radio,symptoms)	yes
401	1	401-1	1	401-1-1	epidimydis	#	power Doppler sonogram shows a large heterogeneously hypoechoic lesion, measuring about 2.5 cm, with a few spotty flow signals […] in the epididymal tail	26	male	not provided	#	extra-corporal	clinical diagnosis (histo,radio,symptoms)	yes
402	2	402-2	1	402-2-1	epidimydis	and testes	power Doppler sonogram shows heterogeneously hypoechoic abscess measuring about 1.1 cm in epididymal body. Few flow signals are seen in peripheral portion of epididymal abscess [...]. Note heterogeneous echogenicity with ill-defined hypoechoic areas and slightly increased flow signals in testis	63	male	not provided	#	extra-corporal	not reported or unclear	yes
402	1	402-1	1	402-1-1	epidimydis	#	color Doppler sonogram shows large abscess measuring approximately 1.6 cm in diameter with heterogeneously low echogenicity in epididymal tail, with few spotty flow signals in peripheral portion of abscess [...]. Epididymal abscess is surrounded by hyperechoic rim	52	male	not provided	#	extra-corporal	not reported or unclear	yes
403	2	403-2	1	403-2-1	lymph node cervical	#	a well-defined margin and internal heterogeneous echogenicity. […] contrast-enhanced US demonstrates heterogeneous enhancement of the entire lymph node containing internal punctate non-enhancement	35	male	not provided	#	extra-corporal	not reported or unclear	yes
403	1	403-1	1	403-1-1	lymph node cervical	#	a well-defined margin and internal heterogeneous echogenicity […] Contrast-enhanced US […] demonstrates heterogeneous enhancement of the entire lymph node	23	female	not provided	#	extra-corporal	not reported or unclear	yes
404	3	404-3	1	404-3-1	small intestine	#	concentric thickening of bowel walls [...] bowel wall thickening of around 0.72 cm, and spot color flow signal was observed, with turbulent blood flow […] that for CEUS [...] the serosa, mucosa and muscle layer of bowel wall all showed quick diffusely inhomogeneous enhancement, with no enhancement	41	male	not provided	#	extra-corporal	clinical diagnosis (histo,radio,symptoms)	yes
404	2	404-2	1	404-2-1	small intestine	#	thickening of bowel walls [...] Doppler sonography suggested spot color flow signal of bowel walls […] CEUS showed diffusion of contrast agent from serosa to mucosa layer, with inhomogeneous enhancement. No or low enhancement areas [...] were observed in part of bowel wall.	36	male	not provided	#	extra-corporal	clinical diagnosis (histo,radio,symptoms)	yes
404	1	404-1	2	404-1-2	lymph node abdominal	#	enlargements of mesenteric lymph nodes in the abdominal cavity, containing no internal echoic area […]	17	female	not provided	#	extra-corporal	clinical diagnosis (histo,radio,symptoms)	yes
404	1	404-1	1	404-1-1	small intestine	#	eccentric thickening of bowel walls; [...] irregular thickening and decrease of echogenicity of bowel walls, enhancement of intestinal mucosa echo, and disappearance of echo from ulcerated mucosa [...] for CEUS, agent gradually entered the thickened muscle layer with inhomogeneous enhancement	17	female	not provided	#	extra-corporal	clinical diagnosis (histo,radio,symptoms)	yes
405	1	405-1	1	405-1-1	thyroid	#	US examination revealed a 34x27x24-mm, ovoid-shaped mass in the left lobe of the thyroid gland. The thyroid lesion was inhomogeneously hypoechoic, with ill‐defined margins. An anechoic area with internal hyperechoic spots was present within the mass [...]. Color Doppler examination revealed punctate or linear flow signals around the nodule with no intralesional vascularization [...]	45	male	negative	#	extra-corporal	clinical diagnosis (histo,radio,symptoms)	yes
407	1	407-1	1	407-1-1	other	ln peripheral	he arrival time parametric image […] showed the centripetal inhomogenous perfusion pattern […] The center of the lymph node had a noenhancement area [...]. The 1 AT of the periphery in the lymph node was 9.20 seconds, which was a little later than the 2 AT of the center 12.20 s. The 3.0 s △T indicated relative short travel time.	39	female	not provided	#	extra-corporal	clinical diagnosis (histo,radio,symptoms)	yes
408	1	408-1	1	408-1-1	other	mediastinal tumor	a large [amount] of pericardial effusion and a soft tissue mass measuring 7.7 cm × 4.5 cm in the upper mediastinum, which oppressed the right pulmonary artery and accelerated the blood flow of the left pulmonary artery. Contrast-enhanced ultrasonography showed degenerative inhomogeneous high enhancement of and an unclear boundary in the mass.	45	male	not provided	#	extra-corporal	clinical diagnosis (histo,radio,symptoms)	yes
409	1	409-1	1	409-1-1	pericardium incl. Effusion	#	Free floating multiple round discoid echogenic masses in the large amount of pericardial effusion, the thickened pericardium and shaggy echo-dense appearance surrounding the epicardium in subcostal view	14	male	not provided	#	extra-corporal	microbiological confirmation (AFB,PCR,culture) of ultrasound lesion	yes
410	1	410-1	1	410-1-1	paraspinal abscess	psoas abscess	a left adnexal liquid mass [on surgery shown to be a psoas abscess] measuring 15 × 8 × 7 cm with intra-lesional vegetations suggesting a retroperitoneal tumour of cystic nature	36	female	not provided	tunnisian, rural origin	extra-corporal	microbiological confirmation (AFB,PCR,culture) of ultrasound lesion	yes
411	1	411-1	1	411-1-1	lymph node cervical	#	an echogenic thin layer with an irregular margin within the node, deep to the peripheral margin […] an echogenic thin layer in the peripheral margin within another node is shown	#	male	not provided	#	extra-corporal	not reported or unclear	yes
412	1	412-1	1	412-1-1	pericardium incl. Effusion	#	Apical long-axis views showing a pericardial effusion [...] of moderate size. The visceral pericardium [...] as well as parietal pericardium [...] are conspicuously thick. [...] Left subcostal view shows linear adhesions [...] “sun-ray” appearance [...] Short axis view of pericardial sac near the cardiac apex, showing a spidery network of intrapericardial adhesions [...]. 3D echo image can demons…	58	male	not provided	#	extra-corporal	clinical diagnosis (histo,radio,symptoms)	yes
413	1	413-1	1	413-1-1	spleen	#	the thickness of the spleen was about 5.6 cm, indicating an enlarged spleen with multiple hypoechoic lesions representing solid foci, one of which was 1.0 cm × 0.8 cm with a clear boundary	36	male	negative	#	extra-corporal	clinical diagnosis (histo,radio,symptoms)	yes
414	1	414-1	1	414-1-1	liver	#	multiple unequal-sized hypoecho nodules with an unclear boundary in the capsule of right hepatic anterior and posterior lobe and the posterior peritoneum. [Detailed data about their sizes were listed. A: 1.02 cm; B: 2.31 cm × 1.70 cm × 2.54 cm; C: 7.04 cm × 6.37 cm; D: 4.34 cm; E: 2.44 cm × 1.61 cm; F: 2.04 cm × 1.45 cm.]	30	male	negative	#	extra-corporal	clinical diagnosis (histo,radio,symptoms)	yes
415	8	415-8	1	415-8-1	breast	#	an irregular hypoechoic mass extending in a non-parallel orientation in the lower outer quadrant, presenting a ‘crater’-like sinus connecting the breast mass to the localized breast skin [...]. Color Doppler flow imaging demonstrated a few pixels containing blood flow in the margin of the mass [...], and the blood flow was classified as category I based on the Adler blood flow assessment	36	female	not provided	#	extra-corporal	not reported or unclear	yes
415	7	415-7	1	415-7-1	breast	#	a complex mass mainly composed of cystic components, with posterior acoustic enhancement extending to the breast skin and forming a sinus	30	female	not provided	#	extra-corporal	not reported or unclear	yes
415	6	415-6	1	415-6-1	breast	#	an ill-defined oval nodule, with posterior acoustic enhancement and disseminated internal punctate hyperecho […], which move with probe pressure	28	female	not provided	#	extra-corporal	not reported or unclear	yes
415	5	415-5	1	415-5-1	breast	#	an irregular hypoechoic nodule extending in a non-parallel orientation in the lower outer quadrant, with an angular margin	44	female	not provided	#	extra-corporal	not reported or unclear	yes
415	4	415-4	1	415-4-1	breast	#	a round ill-defined hypoechoic nodule extending in a non-parallel orientation in the lower outer quadrant. A hyperechoic macrocalcification was detected inside the nodule […], with 1-mm diameter and posterior acoustic shadowing	36	female	not provided	#	extra-corporal	not reported or unclear	yes
415	3	415-3	1	415-3-1	breast	#	a hypoechoic nodule extending in a parallel orientation in the upper inner quadrant, with a circumscribed margin and internal heterogeneous echo. A punctate hyperechoic microcalcification was detected inside the nodule	32	female	not provided	#	extra-corporal	not reported or unclear	yes
415	2	415-2	1	415-2-1	breast	#	an ill-defined irregular ‘starfish’-like nodule in the upper inner quadrant, with a large internal anechoic region and posterior acoustic enhancement [...]. Color Doppler flow imaging demonstrated one pixel containing blood flow in the margin of the lesion [...], with blood flow classified as category I based on the Adler categorization.	28	female	not provided	#	extra-corporal	not reported or unclear	yes
415	1	415-1	1	415-1-1	breast	#	a well-defined oval nodule, with internal anechoic area [...] and posterior acoustic enhancement. Color Doppler flow imaging demonstrated two pixels containing blood flow in the margin of the nodule [...]with blood flow classified as category I based on the Adler categorization.	43	female	not provided	#	extra-corporal	not reported or unclear	yes
417	1	417-1	1	417-1-1	peritoneum itslef and or ascites	#	a cake-shaped thickening of the omentum with homogeneous hyperechoes	37	male	not provided	#	extra-corporal	clinical diagnosis (histo,radio,symptoms)	yes
418	1	418-1	1	418-1-1	peritoneum itslef and or ascites	#	ascites along with hyperechoic peritoneal deposits [hyperechoic round lesions]	30	male	not provided	C2 abusus, liver cirrhosis	endoscopic gastrointestinal	microbiological confirmation (AFB,PCR,culture) of ultrasound lesion	yes
		-		--
		-		--
		-		--
		-		--
		-		--
		-		--
		-		--
		-		--
		-		--
		-		--
		-		--
		-		--
		-		--
		-		--
		-		--
		-		--
		-		--
		-		--
		-		--
		-		--
		-		--
		-		--
		-		--
		-		--
		-		--
		-		--
		-		--
		-		--
		-		--
		-		--
		-		--
		-		--
		-		--
		-		--
		-		--
		-		--
		-		--
		-		--
		-		--
		-		--
		-		--
		-		--
		-		--
		-		--
		-		--
		-		--
		-		--
		-		--
		-		--
		-		--
		-		--
		-		--
		-		--
		-		--
		-		--
		-		--
		-		--
		-		--
		-		--
		-		--
		-		--
		-		--
		-		--
		-		--
		-		--
		-		--
		-		--
		-		--
		-		--
		-		--
		-		--
		-		--
		-		--
		-		--
		-		--
		-		--
		-		--
		-		--
		-		--
		-		--
		-		--
		-		--
		-		--
		-		--
		-		--
		-		--
		-		--
		-		--
		-		--
		-		--
		-		--
		-		--
		-		--
		-		--
		-		--
		-		--
		-		--
		-		--
		-		--
		-		--
		-
		-

## Sheet: Case series
Paper ID	Pattern number	pattern ID	Pattern description quotation	comments (e.g. subgroup details)	organ affected	other organ?	reason for evaluation	type of US employed	n total patients	age all mean	age all IQR 25%	age all IQR 50%	age all IQR 75%	% all female	n TB patients	age (TB+) mean	age (TB+) IQR 25%	age (TB+) IQR 50%	age (TB+) IQR 75%	% (TB+) female	n (TB+) with pattern	n (HIV+) in (TB+)	n (HIV-) in (TB+)	n (TB+/HIV+) with pattern	n (TB+/HIV-) with pattern	n (TB+) with other risk factor	specify risk factor	n (TB+/other risk factor+) with pattern	n (TB+/other risk factor-) with pattern	n (TB-) (comparitor 1)	n (TB-) comparator 1 with pattern	(TB-) comparator 1 group description	n (TB-) (comparitor 2)	n (TB-) comparator 2 with pattern	(TB-) comparator 2 group description
13	1	dis A 13-1	SUN: hypoechoic subpleural nodule [...] The nodule was round or oval with a major diameter up to 10mm, well defined margins, hyperechogenicity of the posterior wall and acoustic enhancement. SUNs were either single or multiple.	bilateral in 50/58 patients. with lung consolidation in 24/58, with pleural effusion in 10/58, with pericardial effusion in 11/58. SUNs sole US anomaly in 13/58; The pleural line directly above the SUN was either neatly defined or fragmented (Figure 2). Using the high-frequency linear probe, a thin film of pleural effu- sion, not visible on chest radiography, was observed over the SUN in 18 out o…	lung tissue	#	patients with confirmed PTB	extra-corporal	60	#	14.4	32.5	50.6	55	60	#	14.4	32.5	50.6	55	58	30	30	30	28	#	#	#	#	#	#	#	#	#	#
13	2	dis A 13-2	consolidation: consolidation of lung parenchyma with reverberating echoes at the margins and with an air bronchogram, appearing as multiple lenticular echoes within the consolidation	In 24/28 patients, lung consolidations were accompanied by ipsilateral or contralateral SUNs	lung tissue	#	patients with confirmed PTB	extra-corporal	60	#	14.4	32.5	50.6	55	60	#	14.4	32.5	50.6	55	28	30	30	13	15	#	#	#	#	#	#	#	#	#	#
13	3	dis A 13-3	miliary pattern: numerous, bilateral, randomly distributed, millimetric SUNs. By US, the elementary lesion of miliary TB appeared to be a miniature SUN		lung tissue	#	patients with confirmed PTB	extra-corporal	60	#	14.4	32.5	50.6	55	60	#	14.4	32.5	50.6	55	4	30	30	2	2	#	#	#	#	#	#	#	#	#	#
13	4	dis A 13-4	cavitation: anechoic or hypoechoic areas within solid lung consolidation. The cavitations had thick and irregular walls and posterior enhancement		lung tissue	#	patients with confirmed PTB	extra-corporal	60	#	14.4	32.5	50.6	55	60	#	14.4	32.5	50.6	55	3	30	30	1	2	#	#	#	#	#	#	#	#	#	#
13	5	dis A 13-5	pleural effusion: pleural effusion with bridges of floating fibrin		pleura itself and or effusion	#	patients with confirmed PTB	extra-corporal	60	#	14.4	32.5	50.6	55	60	#	14.4	32.5	50.6	55	11	30	30	5	6	#	#	#	#	#	#	#	#	#	#
21	1	dis A 21-1	vascular pattern hilar: flow signals branching radially from the hilus, regardless of whether the signals originate from the central region or from the periphery		lymph node cervical	#	patients with enlarged lymph nodes	extra-corporal	78	#	#	#	#	63	54	#	#	#	#	#	25	#	#	#	#	#	#	#	#	24	0	metastatic neck nodes from infraclavicular carcinomas (lung n=10, cervic n=3, breast n=3, 1 esophagus, 1 stomach, 1 colon, 1 ovary, 1 adrenal,)
21	2	dis A 21-2	vascular pattern capsular: flow signals along the periphery of the lymph nodes, with branches perforating the periphery of the node and not arising from the hilar vessels		lymph node cervical	#	patients with enlarged lymph nodes	extra-corporal	78	#	#	#	#	63	54	#	#	#	#	#	5	#	#	#	#	#	#	#	#	24	10	metastatic neck nodes from infraclavicular carcinomas (lung n=10, cervic n=3, breast n=3, 1 esophagus, 1 stomach, 1 colon, 1 ovary, 1 adrenal,)
21	3	dis A 21-3	vascular pattern hilar + vascular: presence of hilar and capsular flow		lymph node cervical	#	patients with enlarged lymph nodes	extra-corporal	78	#	#	#	#	63	54	#	#	#	#	#	14	#	#	#	#	#	#	#	#	24	13	metastatic neck nodes from infraclavicular carcinomas (lung n=10, cervic n=3, breast n=3, 1 esophagus, 1 stomach, 1 colon, 1 ovary, 1 adrenal,)
22	1	dis A 22-1	vascular pattern hilar: flow signals branching radially from the hilus, regardless of whether the signals originate from the central region or from the periphery	17 (81%) displaced; 4 (19%) non-displaced	lymph node cervical	#	patients with enlarged lymph nodes	extra-corporal	97	#	#	#	#	49	42	#	#	#	#	#	21	#	#	#	#	#	#	#	#	28	0	nasopharyngeal carcinoma	27	26	reactive
22	2	dis A 22-2	vascular pattern capsular: flow signals along the periphery of the lymph nodes, with branches perforating the periphery of the node and not arising from the hilar vessels		lymph node cervical	#	patients with enlarged lymph nodes	extra-corporal	97	#	#	#	#	49	42	#	#	#	#	#	5	#	#	#	#	#	#	#	#	28	3	nasopharyngeal carcinoma	27	0	reactive
22	3	dis A 22-3	vascular pattern hilar + vascular: presence of hilar and capsular flow		lymph node cervical	#	patients with enlarged lymph nodes	extra-corporal	97	#	#	#	#	49	42	#	#	#	#	#	8	#	#	#	#	#	#	#	#	28	24	nasopharyngeal carcinoma	27	1	reactive
27	1	dis A 27-1	starry sky sign: Multiple hyperechoic foci without an acoustic shadow over a hypoechoic background		lymph node mediastinal	#	patients undergoing EBUS for CT-detected mediastinal lymphadenopathy	bronchoscopic	451	#	#	#	#	#	13	41	#	#	#	46	7	#	#	#	#	#	#	#	#	438	0	438 patients, of these 1015 ln were sampled, of these ln, 195 were sarcoidosis, 313 malignancy, 507 various (normal, anthracosis, lymphoma)	#	#	#
53	1	dis A 53-1	transmural inflammation: areas with marked bowel-wall thickening [...] vascularity [...] hypervascular	6/7 terminal ileum, 1/7 stomach	small intestine	#	consecutive patients with intestinal TB	extra-corporal	75	#	#	#	#	37	7	#	#	41	#	57	7	4	3	#	#	#	#	#	#	18	0	random PTB patients without intestinal TB	50	0	random healthy controls
53	2	dis A 53-2	intramural abscess: a thickened hypervascular bowel wall >8 mm with non-vascularized, oval-shaped, intramural mass-like lesions		small intestine	#	consecutive patients with intestinal TB	extra-corporal	75	#	#	#	#	37	7	#	#	41	#	57	6	4	3	#	#	#	#	#	#	18	#	random PTB patients without intestinal TB	50	#	random healthy controls
53	3	dis A 53-3	fistula: hypoechoic transmural inflammation with peri-intestinal, fluid-filled, street-like lesions, sometimes with circumscribed bright air echoes, permeating the bowel wall within areas of transmural inflammation		small intestine	#	consecutive patients with intestinal TB	extra-corporal	75	#	#	#	#	37	7	#	#	41	#	57	3	4	3	#	#	#	#	#	#	18	0	random PTB patients without intestinal TB	50	0	random healthy controls
53	4	dis A 53-4	extramural abscess: Circumscribed hypoechoic or echo- free fluid collections >10 mm		small intestine	#	consecutive patients with intestinal TB	extra-corporal	75	#	#	#	#	37	7	#	#	41	#	57	2	4	3	#	#	#	#	#	#	18	0	random PTB patients without intestinal TB	50	0	random healthy controls
56	1	dis A 56-1	Splenic microabscesses are defined as multiple focal hypoechoic lesions throughout the spleen parenchyma usually measuring 0.5 to 1.0 cm		spleen	#	children with PTB who underwent routine abdominal ultrasound; 37 GeneXpert+, 65 clinical diagnosis	extra-corporal	102	#	1.4	3,2	6.1	#	102	#	1.4	3,2	6.1	#	24	34	67	12	12	#	#	#	#	#	#	#	#	#	#
85	1	dis A 85-1	Anechoic: no echogenic density within the effusions		pleura itself and or effusion	#	patients with lung cancer or TB with pleural effusions, TB diagnosed by sputum culture in 24 cases, effusion culture 33 cases, pleural biopy 23 cases, clinical response 13 cases	extra-corporal	166	65	#	#	#	37	93	62	#	#	#	28	11	#	#	#	#	#	#	#	#	73	8	lung cancer	#	#	#
85	2	dis A 85-2	Homogeneously echogenic: with echogenic spot density evenly distributed within the effusions		pleura itself and or effusion	#	patients with lung cancer or TB with pleural effusions, TB diagnosed by sputum culture in 24 cases, effusion culture 33 cases, pleural biopy 23 cases, clinical response 13 cases	extra-corporal	166	65	#	#	#	37	93	62	#	#	#	28	0	#	#	#	#	#	#	#	#	73	0	lung cancer	#	#	#
85	3	dis A 85-3	Complex septated: presence of strands (hyperechoic lines within the effusions) floating inside the pleural space, weblike or branching		pleura itself and or effusion	#	patients with lung cancer or TB with pleural effusions, TB diagnosed by sputum culture in 24 cases, effusion culture 33 cases, pleural biopy 23 cases, clinical response 13 cases	extra-corporal	166	65	#	#	#	37	93	62	#	#	#	28	44	#	#	#	#	#	#	#	#	73	3	lung cancer	#	#	#
85	4	dis A 85-4	Complex nonseptated: complex appearances on the internal echo image but with no evidence of fibrin strands or septum forma- tion in the pleural cavit		pleura itself and or effusion	#	patients with lung cancer or TB with pleural effusions, TB diagnosed by sputum culture in 24 cases, effusion culture 33 cases, pleural biopy 23 cases, clinical response 13 cases	extra-corporal	166	65	#	#	#	37	93	62	#	#	#	28	38	#	#	#	#	#	#	#	#	73	62	lung cancer	#	#	#
91	1	dis A 91-1	The parenchymal type appeared as a diffusely enlarged parotid gland that showed comparatively decreased echogenicity compared with the contralateral asymptomatic side or as a diffusely enlarged, heterogeneous gland with a focal intraparotid hypoechoic or nearly anechoic zone, which might have had a cavity within it [...] usually accompanied by regional lymph nodes [...] Color Doppler sonography o…		salivary glands	#	patients retrospectively identified with parotid TB	extra-corporal	9	48	30.5	48	62	33	9	48	30.5	48	62	33	4	#	#	#	#	#	#	#	#	#	#	#	#	#	#
91	2	dis A 91-2	The periparotid type appeared as multiple hypoechoic nodules located in the peripheral zone of the hyperechoic parotid gland, consistent with enlarged periglandular lymph nodes [...] size from 0.6 to 1.5 cm; all were associated with preserved but narrow hila.		salivary glands	#	patients retrospectively identified with parotid TB	extra-corporal	9	48	30.5	48	62	33	9	48	30.5	48	62	33	5	#	#	#	#	#	#	#	#	#	#	#	#	#	#
115	1	dis A 115-1	multiple well defined splenic abscesses		spleen	#	patients retrospectively identified with spleen TB involvement		16	#	#	#	#	25	16	#	#	#	#	25	10	8	8	#	#	#	#	#	#	#	#	#	#	#	#
115	2	dis A 115-2	multiple diffuse ill-defined hypoechoic foci		spleen	#	patients retrospectively identified with spleen TB involvement		16	#	#	#	#	25	16	#	#	#	#	25	4	8	8	#	#	#	#	#	#	#	#	#	#	#	#
117	1	dis A 117-1	isolated hypoechoic focal pancreatic lesions […] hypoenhancing on [contrast enhanced ultrasound]		pancreas	#	patients retrospectively identified with pancreatic TB, of these 12, only 6 also had CEUS, comparison with adenocarcinoma		18	#	#	#	#	#	6	#	#	#	#	#	6	#	#	#	#	#	#	#	#	12	9	adenocarcinoma	#	#	#
128	1	dis A 128-1	small subpleural consolidation: subpleural, nodular, hypoechoic region <1x1cm, with distinct borders and trailing comet-tail artifacts	location also provided, but not extracted	lung tissue	#	adult patients with proven PTB	extra-corporal	51	37.7	#	#	#	31.4	51	37.7	#	#	#	31.4	32	0	#	#	#	#	#	#	#	#	#	#	#	#	#
128	2	dis A 128-2	consolidation: subpleural, echo-poor or tissue-like region >1cm with or without sonographic air bronchograms	location also provided, but not extracted	lung tissue	#	adult patients with proven PTB	extra-corporal	51	37.7	#	#	#	31.4	51	37.7	#	#	#	31.4	26	0	#	#	#	#	#	#	#	#	#	#	#	#	#
128	3	dis A 128-3	miliary pattern: diffuse, bilateral pattern of multiple B-lines and subpleural sonographic granularity	location also provided, but not extracted	lung tissue	#	adult patients with proven PTB	extra-corporal	51	37.7	#	#	#	31.4	51	37.7	#	#	#	31.4	0	0	#	#	#	#	#	#	#	#	#	#	#	#	#
128	4	dis A 128-4	cavitation: consolidation >1cm with hypoechoic central clearing	location also provided, but not extracted	lung tissue	#	adult patients with proven PTB	extra-corporal	51	37.7	#	#	#	31.4	51	37.7	#	#	#	31.4	1	0	#	#	#	#	#	#	#	#	#	#	#	#	#
128	5	dis A 128-5	abnormal B-line pattern: vertical, hyperechoic reverberation aritifacts which arise from the pleural line, extend to the bottom of the screen and move with respiration (30% or greater of probefootprint considered abnormal)	location also provided, but not extracted	lung tissue	#	adult patients with proven PTB	extra-corporal	51	37.7	#	#	#	31.4	51	37.7	#	#	#	31.4	8	0	#	#	#	#	#	#	#	#	#	#	#	#	#
145	1	dis A 145-1	regular shape, well-defined margin, homogeneously hypoechoic echotexture, no color-doppler flow		adrenal glands	#	patients with adrenal lesion undergoing surgery and prior ultrasound in defined time period	extra-corporal	1363	47	#	#	#	62	3	#	#	#	#	#	2	#	#	#	#	#	#	#	#	5 malignant entities (pheochromo, cortical carcinoma, metastases, leiomyosarcoma, PNET) and 11 benign (adenoma, pheo, hyperplasia, myelolipoma, cyst, ganlioneuroma, schwannoma, oncocytoma, teratoma, ppnad, castleman) too much to cover here
145	2	dis A 145-2	regular shape, well-defined margin, heterogeneously mixed echotexture with cystic necrosis, poor color-doppler flow		adrenal glands	#	patients with adrenal lesion undergoing surgery and prior ultrasound in defined time period	extra-corporal	1363	47	#	#	#	62	3	#	#	#	#	#	1	#	#	#	#	#	#	#	#	5 malignant entities (pheochromo, cortical carcinoma, metastases, leiomyosarcoma, PNET) and 11 benign (adenoma, pheo, hyperplasia, myelolipoma, cyst, ganlioneuroma, schwannoma, oncocytoma, teratoma, ppnad, castleman) too much to cover here
162	1	dis A 162-1	they were round or nearly round, with ambiguous borders, and some had central calcification. Lymph nodes near the esophageal wall always closely adhered to the esophageal adventitia or fused with the hypoechoic masses in the esophagus [masses described further as having "mottled or strand-like hyperechoic areas or calcification distributed in the parenchyma"], which thickened and interrupted the …		esophagus	assc. with med. ln. TB	unclear, retrospective cases with esophagus TB	endoscopic gastrointestinal	4	47.25	#	#	#	50	4	47.25	#	#	#	50	4	#	#	#	#	#	#	#	#	#	#	#	#	#	#
170	1	dis A 170-1	consolidation >0.5cm depth: a sub-pleural echo-poor area or a tissue-like area >0.5 cm with or without air-bronchograms interrupting the pleural line			#	children with cough and other inclusion criteria causing TB workup		170	#	1.3	2.3	4.9	47	40	40	1.5	4	5.9	35	22	6	34	#	#	#	#	#	#	45	35	unconfirmed TB	85	21	unlikely TB
170	2	dis A 170-2	subpleural nodule/consolidation <0.5cm depth: a small (<0.5 cm) sub-pleural nodular consolidations interrupting the pleural line			#	children with cough and other inclusion criteria causing TB workup		170	#	1.3	2.3	4.9	47	40	40	1.5	4	5.9	35	17	6	34	#	#	#	#	#	#	45	49	unconfirmed TB	85	19	unlikely TB
170	3	dis A 170-3	B-lines: Interruption of the pleural line without consolidation that can be caused by B-lines which are longitudinal lines, originating from the pleural line to the edge of the ultrasound screen; more than three B-lines per intercostal space in the longitudinal plane in two or more lung regions			#	children with cough and other inclusion criteria causing TB workup		170	#	1.3	2.3	4.9	47	40	40	1.5	4	5.9	35	13	6	34	#	#	#	#	#	#	45	22	unconfirmed TB	85	10	unlikely TB
176	1	dis A 176-1	miliary pattern [...] comet-tail artifacts and/or B-lines originating from the pleural/sub-pleural lung tissue and "radiating" to the distant areas of the image [...] bilaterally and in multiple lung zones [...] additionally, sub-pleural granular changes were visible		lung tissue	#	miliary TB diagnosed by CXR and Xpert-confirmed	extra-corporal	10	#	#	33	#	50	10	#	#	#	#	#	9	9	1	1	9	#	#	#	#	#	#	#	#	#	#
188	1	dis A 188-1	nodular thickening of vas deferens: solitary or multiple nodules with complicated echogenicity, 3 to 8 mm in diameter, clear boundaries, poor internal blood flow signal		other	vas deferens	hospitalized and diagnosed with vas deferens TB	extra-corporal	19	33.2	#	#	#	0	19	#	#	#	#	0	4	#	#	#	#	#	#	#	#	#	#	#	#	#	#
188	2	dis A 188-2	diffuse thickening of vas deferens: widening of the outer diameter (about 1.7-9.0mm) and inner diameter of vas deferens (about 0.2-2.0mm) of the vas deferens, wall thickness enlargements of vas deferens (about 1.0-2.5mm) and heterogeneous tube echo		other	vas deferens	hospitalized and diagnosed with vas deferens TB	extra-corporal	19	33.2	#	#	#	0	19	#	#	#	#	0	11	#	#	#	#	#	#	#	#	#	#	#	#	#	#
188	3	dis A 188-3	space-occupying lesions adjacent to vas deferens: hypoechogenicity masses with clear boundary, regular shape and flowing internal echoes		other	vas deferens	hospitalized and diagnosed with vas deferens TB	extra-corporal	19	33.2	#	#	#	0	19	#	#	#	#	0	3	#	#	#	#	#	#	#	#	#	#	#	#	#	#
213	1	dis A 213-1	echo-free without any echogenic material in pericardial effusion		pericardium incl. Effusion	#	consecutive patients with moderate or severe pericardial effusion (>10mm)	extra-corporal	178	54	#	#	#	46	16	#	#	#	#	#	7	#	#	#	#	#	#	#	#	162	135	heterogeneous group of pericardial effusions: 57 malignant, 27 idiopathic, 26 heart failure, 23 uremic, 9 myocardial infarction, 8 connective tissue disease, 7 post surgery, 3 hypothyreoidism, 2 post percutaneous intervention	#	#	#
213	2	dis A 213-2	diffuse echogenic pericardial effusion (whole effusion echogenic)		pericardium incl. Effusion	#	consecutive patients with moderate or severe pericardial effusion (>10mm)	extra-corporal	178	54	#	#	#	46	16	#	#	#	#	#	3	#	#	#	#	#	#	#	#	162	4	heterogeneous group of pericardial effusions: 57 malignant, 27 idiopathic, 26 heart failure, 23 uremic, 9 myocardial infarction, 8 connective tissue disease, 7 post surgery, 3 hypothyreoidism, 2 post percutaneous intervention	#	#	#
213	3	dis A 213-3	exudative frond-like coating (shaggy thick materials attaching to the visceral pericardium)		pericardium incl. Effusion	#	consecutive patients with moderate or severe pericardial effusion (>10mm)	extra-corporal	178	54	#	#	#	46	16	#	#	#	#	#	3	#	#	#	#	#	#	#	#	162	18	heterogeneous group of pericardial effusions: 57 malignant, 27 idiopathic, 26 heart failure, 23 uremic, 9 myocardial infarction, 8 connective tissue disease, 7 post surgery, 3 hypothyreoidism, 2 post percutaneous intervention	#	#	#
213	4	dis A 213-4	intrapericardial septating fibrinous strands (echogenic fibrinous strands)		pericardium incl. Effusion	#	consecutive patients with moderate or severe pericardial effusion (>10mm)	extra-corporal	178	54	#	#	#	46	16	#	#	#	#	#	2	#	#	#	#	#	#	#	#	162	3	heterogeneous group of pericardial effusions: 57 malignant, 27 idiopathic, 26 heart failure, 23 uremic, 9 myocardial infarction, 8 connective tissue disease, 7 post surgery, 3 hypothyreoidism, 2 post percutaneous intervention	#	#	#
213	5	dis A 213-5	mixed (exudative coating and fibrinous strands)		pericardium incl. Effusion	#	consecutive patients with moderate or severe pericardial effusion (>10mm)	extra-corporal	178	54	#	#	#	46	16	#	#	#	#	#	1	#	#	#	#	#	#	#	#	162	2	heterogeneous group of pericardial effusions: 57 malignant, 27 idiopathic, 26 heart failure, 23 uremic, 9 myocardial infarction, 8 connective tissue disease, 7 post surgery, 3 hypothyreoidism, 2 post percutaneous intervention	#	#	#
215	1	dis A 215-1	sheetlike and nodular hyperechoic deposits on the peritoneal surface with ascites		peritoneum itslef and or ascites	#	suspected TB peritonitis	endoscopic gastrointestinal	3	43	#	38	#	33	3	43	#	38	#	33	3	0	3	#	3	#	#	#	#	#	#	#	#	#	#
220	1	dis A 220-1	anechoic: totally echo-free spaces were present between the visceral and perietal pleura		pleura itself and or effusion	#	consecutive TB pleuritis, correlation with residual pleural thickening after 12m ATT (complex septated correlated more than anechoic)	extra-corporal	87	64.2	#	#	#	30	87	64.2	#	#	#	30	47	#	#	#	#	#	#	#	#	#	#	#	#	#	#
220	2	dis A 220-2	complex non-septated: echogenic materials were present inside the effusion, absence of septa inside the effusion		pleura itself and or effusion	#	consecutive TB pleuritis, correlation with residual pleural thickening after 12m ATT (complex septated correlated more than anechoic)	extra-corporal	87	64.2	#	#	#	30	87	64.2	#	#	#	30	21	#	#	#	#	#	#	#	#	#	#	#	#	#	#
220	3	dis A 220-3	complex septated: echogenic materials were present inside the effusion, presence of septa inside the effusion		pleura itself and or effusion	#	consecutive TB pleuritis, correlation with residual pleural thickening after 12m ATT (complex septated correlated more than anechoic)	extra-corporal	87	64.2	#	#	#	30	87	64.2	#	#	#	30	19	#	#	#	#	#	#	#	#	#	#	#	#	#	#
224	5	dis A 224-5	Type 2: nodular enlarged heterogeneously hypoechoic lesion	differential presentation epidimydis vs testes, type 3 not seen for epidimydis	testes	#	retrospective testicular/epididymis TB	extra-corporal	30	#	#	#	#	0	30	#	#	#	#	0	2	#	#	#	#	#	#	#	#	#	#	#	#	#	#
224	6	dis A 224-6	Type 3: multiple small hypoechoic nodules (miliary type)	differential presentation epidimydis vs testes, type 3 not seen for epidimydis	testes	#	retrospective testicular/epididymis TB	extra-corporal	30	#	#	#	#	0	30	#	#	#	#	0	18	#	#	#	#	#	#	#	#	#	#	#	#	#	#
236	1	dis A 236-1	nodular caseous form: often mimics the appearance of a !broadenoma on ultrasound (a well-de!ned oval hypoechoic mass). These hypoechoic lesions demonstrate no vascularity [...] Later in the disease, the lesions begin to develop a fistula to the nipple areolar complex or skin thus appearing irregular and mimicking carcinomas with ill-de!ned margins.		breast	#	retrospective cases of breast TB, ultrasound data provided for 30/33 patients (5th form being axillary lymph node TB diagnosed by mammography)	extra-corporal	33	33	#	#	#	100	33	33	#	#	#	100	10	1	32	#	#	#	#	#	#	#	#	#	#	#	#
236	2	dis A 236-2	mastitis obliterans: well or poorly-de!ned hypo- echoic and anechoic collections, most containing debris, which mimic the appearance of classical bacterial mastitis and may be associated with increased vascularity.	characterised by duct infection, which occludes the ducts resembling a cystic mastitis	breast	#	retrospective cases of breast TB, ultrasound data provided for 30/33 patients (5th form being axillary lymph node TB diagnosed by mammography)	extra-corporal	33	33	#	#	#	100	33	33	#	#	#	100	11	1	32	#	#	#	#	#	#	#	#	#	#	#	#
236	3	dis A 236-3	sclerosing form: ill-defined textural change but no collection and no increased vascularity		breast	#	retrospective cases of breast TB, ultrasound data provided for 30/33 patients (5th form being axillary lymph node TB diagnosed by mammography)	extra-corporal	33	33	#	#	#	100	33	33	#	#	#	100	5	1	32	#	#	#	#	#	#	#	#	#	#	#	#
236	4	dis A 236-4	disseminated form: as poorly defined textural change within the parenchyma with areas of shadowing [...] multiple small anechoic fluid collections are scattered through the segment of the breast. Background vascularity is usually normal		breast	#	retrospective cases of breast TB, ultrasound data provided for 30/33 patients (5th form being axillary lymph node TB diagnosed by mammography)	extra-corporal	33	33	#	#	#	100	33	33	#	#	#	100	4	1	32	#	#	#	#	#	#	#	#	#	#	#	#
252	1	dis A 252-1	Breast abscess: Hypo-echoic collection with no associated vascularity or a complex mass yielding pus on aspiration		breast	#	retrosoective cases of breast TB	extra-corporal	62	#	33	38.4	45	100	62	#	33	38.4	45	100	25	36	9	#	#	#	#	#	#	#	#	#	#	#	#
252	2	dis A 252-2	Inflammatory/Disseminated: Oedematous breast (diffuse trabecular thickening) with dilated ducts and skin thickening		breast	#	retrosoective cases of breast TB	extra-corporal	62	#	33	38.4	45	100	62	#	33	38.4	45	100	15	36	9	#	#	#	#	#	#	#	#	#	#	#	#
252	3	dis A 252-3	lymphangitis: Pathological axillary and/or intra-mammary lymph nodes: - Increased cortical thickness >3 mm; - Loss of fatty hilum; - Focal/asymmetrical cortical bulge		lymph node axillary	#	retrosoective cases of breast TB	extra-corporal	62	#	33	38.4	45	100	62	#	33	38.4	45	100	14	36	9	#	#	#	#	#	#	#	#	#	#	#	#
253	1	dis A 253-1	regular hypoechoic thickening	parietal peritoneum	peritoneum itslef and or ascites	#	retrospective study, cases with peritoneal TB	extra-corporal	38	26	#	#	#	55	38	26	#	#	#	55	24	4	34	#	#	#	#	#	#	#	#	#	#	#	#
253	2	dis A 253-2	nodular thickening	parietal peritoneum	peritoneum itslef and or ascites	#	retrospective study, cases with peritoneal TB	extra-corporal	38	26	#	#	#	55	38	26	#	#	#	55	4	4	34	#	#	#	#	#	#	#	#	#	#	#	#
253	3	dis A 253-3	hypoechoic thickening and nodules	parietal peritoneum	peritoneum itslef and or ascites	#	retrospective study, cases with peritoneal TB	extra-corporal	38	26	#	#	#	55	38	26	#	#	#	55	6	4	34	#	#	#	#	#	#	#	#	#	#	#	#
253	4	dis A 253-4	triple layer thickening (hypo-hyper-hypo)	omentum	mesentery;omentum	#	retrospective study, cases with peritoneal TB	extra-corporal	38	26	#	#	#	55	38	26	#	#	#	55	13	4	34	#	#	#	#	#	#	#	#	#	#	#	#
253	5	dis A 253-5	single layer thickening (hyper)	omentum	mesentery;omentum	#	retrospective study, cases with peritoneal TB	extra-corporal	38	26	#	#	#	55	38	26	#	#	#	55	6	4	34	#	#	#	#	#	#	#	#	#	#	#	#
253	6	dis A 253-6	nodular heterogeneous thickening	omentum	mesentery;omentum	#	retrospective study, cases with peritoneal TB	extra-corporal	38	26	#	#	#	55	38	26	#	#	#	55	9	4	34	#	#	#	#	#	#	#	#	#	#	#	#
260	1	dis A 260-1	within the intercostal spaces, in close proximity to the mammary vessels but separable from them, and appear as spherical or ovoid uniform hypoechoic masses on longitudinal and transverse scansions		lymphnode thoracic other	#	retrospective cases with pleurisy	extra-corporal	60	49	#	#	#	18	29	44	#	#	#	#	28	#	#	#	#	#	#	#	#	31	4	11 with empyema, 20 with parapneumonic effusion	#	#	#
264	1	dis A 264-1	ill-marginated heterogeneously hypoechoic masses		epidimydis	#	epididymidal lesions undergoing FNAC	extra-corporal	62	38.2	#	#	#	0	19	#	#	#	#	#	8	#	#	#	#	#	#	#	#	5	4	chronic epidimyditis	#	#	#
264	2	dis A 264-2	ill-marginated heterogeneously hypoechoic masses with punctate sonolucent foci		epidimydis	#	epididymidal lesions undergoing FNAC	extra-corporal	62	38.2	#	#	#	0	19	#	#	#	#	#	11	#	#	#	#	#	#	#	#	5	1	chronic epidimyditis	#	#	#
266	1	dis A 266-1	SUN: subpleural nodules (circular or ellipsoidal hypoechoic subpleural lesions < 15mm)		lung tissue	#	clinical suspicion for PTB	extra-corporal	101	#	#	#	#	34	51	#	24	34	49	28	37	11	40	#	#	6 DMII, 21 smokers	smoke or DMII	#	#	51	17	non-PTB conditions (19 pneumonia, unknown 10, pneumocystis 3, cancer 3, aspergillosis 3, bronchiectasis 2, URTI 2, malignancy 2, NTM 2, pleural disease 2, EPTB 1, other 2	#	#	#
273	1	dis A 273-1	sonoenteroclysis demonstrated increased wall thickness with luminal narrowing and loss of stratification	only one subgroup sufficient pattern details	small intestine	#	suspected small bowel disease	extra-corporal	45	#	#	#	#	#	23	#	#	#	#	#	12	#	#	#	#	#	#	#	#	6 celiac disease, 2 adeno-ca, 2 leiomyoma, 1 immunoproliferative intestinal disease, 1segmental enteritis	#	#	#	#	#
275	2	dis A 275-2	Type B, extensive bowel wall thickening >5cm stretch		small intestine	#	patients undergoing double-ballon endoscopy, comparison DBE vs. Ultrasound	extra-corporal	796	56.8	#	#	#	40	40	#	#	#	#	#	10	#	#	#	#	#	#	#	#	756	39	heterogeneous group with Crohn's, ischemia, lymphoma, ulcer, amyloidosis, other cancer or no underlying finding responsible for symptoms (this group n=530!)	#	#	#
275	3	dis A 275-3	Type C, focal bowel wall thickening <5cm stretch		small intestine	#	patients undergoing double-ballon endoscopy, comparison DBE vs. Ultrasound	extra-corporal	796	56.8	#	#	#	40	40	#	#	#	#	#	10	#	#	#	#	#	#	#	#	756	71	heterogeneous group with Crohn's, ischemia, lymphoma, ulcer, amyloidosis, other cancer or no underlying finding responsible for symptoms (this group n=530!)	#	#	#
292	1	dis A 292-1	Type A, predominantly hypoechoic node with a heterogeneous echo pattern and intranodal necrosis		lymph node cervical	#	patients suspected to have ln TB	extra-corporal	79	38	#	#	#	66	40	39	#	#	#	70	38	#	#	#	#	#	#	#	#	39	12	n= 12 Kikuchi disease, 9 cancer, 2 suppurative adenitis, 16 uncertain	#	#	#
416	1	dis A 416-1	thickening of the esophageal wall and poorly defined wall structure with partial disruption of the adventitia	8/9 had ln, 4/9 had ln with connection, 4/9 had calcifications	esophagus	#	clinically diagnosed esophageal TB without micro confirmation, diagnosed after clinical response	endoscopic gastrointestinal	9	45	#	#	#	66.7	9	#	#	#	#	66.7	9	#	#	#	#	#	#	#	#	#	#	#	#	#	#
415	1	dis A 415-1	Type I, nodular with internal heterogeneous hypoechogenicity (44%, 11/25) or complex (56%, 14/25) echogenicity	#	breast	#	retrospective analysis of breast TB cases	extra-corporal	45	32.4	#	#	#	100	45	32.4	#	#	#	100	25	#	#	#	#	#	#	#	#	#	#	#	#	#	#
415	2	dis A 415-2	Type II, abscess with thick-wall cysts with ovel shapes and posterior enhancement, 29% with internal punctuate hyperechogenicity	#	breast	#	retrospective analysis of breast TB cases	extra-corporal	45	32.4	#	#	#	100	45	32.4	#	#	#	100	7	#	#	#	#	#	#	#	#	#	#	#	#	#	#
415	3	dis A 415-3	Type III, sinus type with internal heterogeneous echogenicity, cordlike hypoecho extending to the surface, 11 parallel and 2 non-parallel pattern	#	breast	#	retrospective analysis of breast TB cases	extra-corporal	45	32.4	#	#	#	100	45	32.4	#	#	#	100	13	#	#	#	#	#	#	#	#	#	#	#	#	#	#
330	1	dis A 330-1	epididymal enlargement was diffuse in two thirds [...] of patients, while in the remainder it was limited to either the head and body or tail portion of the epididymis. The involved epididymis showed a markedly heterogeneous echo texture [...] The margin between the testis and epididymis was irregular	#	epidimydis	#	patient with palpable leasion in scrotal sac then diagnosed with TB	extra-corporal	40	29.65	#	24	#	0	40	29.65	#	24	#	0	26	#	#	#	#	#	#	#	#	#	#	#	#	#	#
326	1	dis A 326-1	Nephrectasia type: the renal capsule manifesting in the ultrasound image was very irregular. At the renal parenchyma and the area of the renal sinus, there were one or several anechoic zones, in different sizes with irregular margins. Within these zones, there were some nebulous light spot echoes. Some times the thickness of the cystic wall was uneven or even appeared serrate. On the inner wall o…	152/258=59% of cases with renal TB had fitting ultrasound pattern (1-6), remainder was diagnosed by other means (e.g. culture, Ivurography...)	kidney	#	inpatients diagnosed with renal TB	extra-corporal	258	45.3	#	#	#	53	258	45.3	#	#	#	53	23	#	#	#	#	#	#	#	#	#	#	#	#	#	#
326	2	dis A 326-2	Hydrops type: he renal capsule was irregular. The renal pelvis and calyces were distended, within which there was an anechoic zone, similar to hydronephrosis. However, for renal tuberculosis of hydrops type, the inner wall was rough and uneven, echoes from the margins were enhanced. With the scan to trace the ureter, in most cases, it showed that the ureter was involved and appeared thickened, wi…	152/258=59% of cases with renal TB had fitting ultrasound pattern (1-6), remainder was diagnosed by other means (e.g. culture, Ivurography...)	kidney	#	inpatients diagnosed with renal TB	extra-corporal	258	45.3	#	#	#	53	258	45.3	#	#	#	53	21	#	#	#	#	#	#	#	#	#	#	#	#	#	#
326	3	dis A 326-3	Empyema type: outline of the kidney was obviously enlarged. The renal capsule was rough or locally protuberant and uneven. The renal cortex was swollen and hypoechoic. The renal pelvis and calyces were obviously distended , the boundaries of which were obscure. Within the boundaries, there was an anechoic zone with poor ultrasound penetration, nebulous small light spots or bold macula patch-like …	152/258=59% of cases with renal TB had fitting ultrasound pattern (1-6), remainder was diagnosed by other means (e.g. culture, Ivurography...)	kidney	#	inpatients diagnosed with renal TB	extra-corporal	258	45.3	#	#	#	53	258	45.3	#	#	#	53	13	#	#	#	#	#	#	#	#	#	#	#	#	#	#
326	4	dis A 326-4	Inflammatory and atrophy type: micrified in size. In most cases, the long diameter of the kidney was less than 8 cm, and the short diameter less than 4 cm. The renal capsule was irregular. The demarcation between the renal cortex and parenchyma was unclear. The internal echoes were chaotic, similar to the ultrasound image of chronic renal failure. This type of renal tuberculosis had its own speci…	152/258=59% of cases with renal TB had fitting ultrasound pattern (1-6), remainder was diagnosed by other means (e.g. culture, Ivurography...)	kidney	#	inpatients diagnosed with renal TB	extra-corporal	258	45.3	#	#	#	53	258	45.3	#	#	#	53	15	#	#	#	#	#	#	#	#	#	#	#	#	#	#
326	5	dis A 326-5	Calcification type: capsule was irregular. In the renal cortical area, several mass lump-like or macula patch-like, strong echoes with irregular shapes in different sizes were seen, accompanied by an obvious ultrasound shadow behind them	152/258=59% of cases with renal TB had fitting ultrasound pattern (1-6), remainder was diagnosed by other means (e.g. culture, Ivurography...)	kidney	#	inpatients diagnosed with renal TB	extra-corporal	258	45.3	#	#	#	53	258	45.3	#	#	#	53	34	#	#	#	#	#	#	#	#	#	#	#	#	#	#
326	6	dis A 326-6	Mixed type: kidneys were different sizes. The renal surface was not smooth. In the renal parenchyma, the echoes were disorderly with irregular shapes; several anechoic zones and macula patch-like or mass lump-like, strong echoes could be seen, behind part of them accompanied by an ultrasound shadow. The renal pelvis and calyces were separate and within that area there was an anechoic dark zone. T…	152/258=59% of cases with renal TB had fitting ultrasound pattern (1-6), remainder was diagnosed by other means (e.g. culture, Ivurography...)	kidney	#	inpatients diagnosed with renal TB	extra-corporal	258	45.3	#	#	#	53	258	45.3	#	#	#	53	46	#	#	#	#	#	#	#	#	#	#	#	#	#	#
317	1	dis A 317-1	peritoneal deposits were noted as hyperechoic rounded lesions compared with the surrounding anechoic ascitic fluid	(smaller and less clearly defined in TB than in malignancy)	peritoneum itslef and or ascites	#	undiagnosed ascites, comparison group of cirrhotic ascites	endoscopic gastrointestinal	24	#	#	#	#	#	4	34.5	#	#	#	0	4	#	#	#	#	#	#	#	#	8	6	8 patients with malignant ascites	12	0	cirrhotic ascites
315	1	dis A 315-1	a well-defined hypoechoic mass lesion was noted in the head of pancreas with mean diameter of 3.8 +/- 0.9 cm […]. None […] had any anechoic areas or calcification within the mass lesions. […] power doppler did not demonstrate increased vascularity [...] The common bile duct was dilated in all the patients.	1 out of 6 TB patients had pancreatic duct dilation, 1 had invasion of portal vein	pancreas	#	retrospective patients who underwent EUS-guided fine-needle aspiration of the pancreatic head/uncinate process then diagnosed with TB, adenocarcinoma patients as control	endoscopic gastrointestinal	31	55.03	#	#	#	#	6	38	#	#	#	33.3	6	#	#	#	#	#	#	#	#	25	25	adenocarcinoma of pancreas	#	#	#
313	1	dis A313-1	mediastinal lymphadenopathy and endoscopically visualized esophageal ulcers: mediastinal lymph nodes had infiltrated the esophageal wall and at this site there was thickening of the esophageal wall along with loss of stratification	#	lymph node mediastinal	and esophagus	retrospective TB cases with dysphagia as presenting symptom	endoscopic gastrointestinal	14	37.7	#	#	#	29	14	37.7	#	#	#	29	5	#	#	#	#	#	#	#	#	#	#	#	#	#	#
313	4	dis A313-4	mediastinal lymphadennopathy with echogenic foci with shadowing	#	lymph node mediastinal	#	retrospective TB cases with dysphagia as presenting symptom	endoscopic gastrointestinal	14	37.7	#	#	#	29	14	37.7	#	#	#	29	1	#	#	#	#	#	#	#	#	#	#	#	#	#	#
306	1	dis A306-1	"cerebral fissure sign" of the greater omentum: high echo interlaced with irregular hypoechoic or heterogenous strip area	#	mesentery;omentum	#	unclear ascites, biopsied	extra-corporal	194	45	#	#	#	53	121	#	#	#	#	#	89	#	#	#	#	#	#	#	#	73	0	heterogeneous group, carcinomatosis, inflammation	#	#	#
303	1	dis A303-1	Heteroechoic adrenal mass, […] necrotic areas sometimes visible, diffuse adrenal enlargement (not focal or in one adrenal limb). the contour of the gland was maintained.	#	adrenal glands	#	adrenal mass	extra-corporal	21	56	#	#	#	6	10	#	#	#	#	#	10	#	#	#	#	#	#	#	#	11	0	2x histo, 6x metastasis, 1 lipoma, 1 myelolipoma, 1HCC	#	#	#
302	1	dis A302-1	In all the cases [of esophageal TB] lymph nodes were adjacent to the esophageal pathology. All lymph nodes were matted, forming a mass. Their echotexture was heterogeneous with predominantly hypoechoic or anechoic echotexture particularly in the center.	Most common site of lymphadenopathy: subcarinal region. There were a few hyperechoic strands and foci. Though there was no posterior acoustic shadowing in the hyperechoic foci to suggest definite calcification, these foci produced mottled appearance. In 14/32 (43.75%) lymph nodal mass involved esophageal wall leading to its thickening was seen. [...]	lymph node mediastinal	#		endoscopic gastrointestinal	32	31	#	#	#	14	32	31	#	#	#	14	32	#	#	#	#	#	#	#	#	#	#	#	#	#	#
392	1	dis A 392-1	SPN [subpleural nodules]: small hypoechoic oval or rounded with posterior acoustic enhancement	#	lung tissue	#	newly diagnosed PTB	extra-corporal	50	33.9	#	#	#	8	50	33.9	#	#	#	8	50	25	25	25	25	#	#	#	#	#	#	#	#	#	#
392	3	dis A 392-3	shred sign: hypoechoic area of consolidation with variable size and shape and irregular borders	#	lung tissue	#	newly diagnosed PTB	extra-corporal	50	33.9	#	#	#	8	50	33.9	#	#	#	8	42	25	25	21	21	#	#	#	#	#	#	#	#	#	#
392	4	dis A 392-4	stratosphere sign: horizontal parallel lines present above and below the pleural line like barcode seen on M mode in patients with pneumothorax	#	lung tissue	#	newly diagnosed PTB	extra-corporal	50	33.9	#	#	#	8	50	33.9	#	#	#	8	2	25	25	2	0	#	#	#	#	#	#	#	#	#	#
255	1	dis A 255-1	disseminated: multiple intercommunicating abscesses. These were seen as multiple complicated interconnecting collections with surrounding oedema	#	breast	#	breast TB	extra-corporal	21	40	#	#	#	100	21	40	#	#	#	100	2	#	#	#	#	#	#	#	#	#	#	#	#	#	#
255	2	dis A 255-2	nodular: with well- defined, smoothly marginated nodules	#	breast	#	breast TB	extra-corporal	21	40	#	#	#	100	21	40	#	#	#	100	2	#	#	#	#	#	#	#	#	#	#	#	#	#	#
378	1	dis A 378-1	calcification in the pleural effusion, either on gray-scale ultrasound or twinkling artifact on color doppler: presence of a rapidly changing mixture of red and blue colors behind a strongly reflective structure	#	pleura itself and or effusion	#	cases of tubercular or cancerous pleuritis, unclear selection	extra-corporal	132	47.2	#	#	#	39	106	44.4	#	#	#	42	56	#	#	#	#	#	#	##	#	26	1	cancerous pleuritis	#	#	#
367	1	dis A 367-1	CEUS necrosis: hypoechoic nodules on conventional ultrasound, with clear boundaries, regular shapes and uneven internal echo, with bronchial air signs and no obvious necrotic areas. [... after contrast ultrasound] circular enhancement around the periphery, with small patches of non-enhancement area in the center [versus homogeneous enhancement not suggestive of necrosis]	SUNs described, but paper discusses it as pleural lesions; for analysis 316 patients included, 195 definite (Xpert positive). Versus 85 Xpert negative, other classifications (probable TB etc.) not extracted	lung tissue	#	suspected PTB	extra-corporal	316	#	#	#	#	30	195	#	#	31	#	28	143	#	#	#	#	#	#	#	#	85	15	Xpert negative	#	#	#
362	1	dis A 362-1	a well-demarcated hypoechoic mass	<30mm "usually" uniform echopattern, >30mm heterogeneous; 4/20 had hyperechoic area s/o calcification	pancreas	#	retrospective pancreas TB	endoscopic gastrointestinal	21	#	#	39	#	38	21	#	#	39	#	38	20	0	21	#	20	#	#	#	#	#	#	#	#	#	#
341	1	dis A 341-1	The first type: fewer than 10 hypo/anechoic lesions of centimetric dimensions, with well-defined margins	2478 patients had ultrasound, of these 66 had spleen lesions, of these 16 had TB, 19 had other infections, 14 had cancer, 4 had spleen infarction; MOTT: 13x hypo/anechoic lesions, PCP: 4x hyperechoic; 1x bartonella: hyperechoic; 1x S. aureus: bull's eye; cancer: heterogeneous	spleen	#	retrospective HIV sonography	extra-corporal	#	#	#	#	#	#	16	#	#	#	#	#	10	16	0	10	#	#	#	#	#	#	#	#	#	#	#
341	2	dis A 341-2	The second type: more than 10 lesions with millimetric dimensions and ill-defined margins, all of them hypoechoic	2478 patients had ultrasound, of these 66 had spleen lesions, of these 16 had TB, 19 had other infections, 14 had cancer, 4 had spleen infarction; MOTT: 13x hypo/anechoic lesions, PCP: 4x hyperechoic; 1x bartonella: hyperechoic; 1x S. aureus: bull's eye; cancer: heterogeneous	spleen	#	retrospective HIV sonography	extra-corporal	#	#	#	#	#	#	16	#	#	#	#	#	6	16	0	6	#	#	#	#	#	#	#	#	#	#	#
340	1	dis A 340-1	Miliary: micro-nodules scattered randomly through the hepatic parenchyma. […] these were characterised as hypoechoic lesions; <2cm		liver	#	retrospective cases of liver TB	extra-corporal	14	37	#	#	#	29	14	37	#	#	#	37	6	5	9	1	5	#	#	#	#	#	#	#	#	#	#
340	2	dis A 340-2	Macronodular with anechoic core, hypoechoic, single lesion >=2cm		liver	#	retrospective cases of liver TB	extra-corporal	14	37	#	#	#	29	14	37	#	#	#	37	2	5	9	0	2	#	#	#	#	#	#	#	#	#	#
340	3	dis A 340-3	Macronodular without anechoic core; 1 to >=5 lesions >=2cm		liver	#	retrospective cases of liver TB	extra-corporal	14	37	#	#	#	29	14	37	#	#	#	37	3	5	9	3	0	#	#	#	#	#	#	#	#	#	#
340	4	dis A 340-4	Serohepatic pattern: multiple nodular thin-walled subcapsular lesions, hypo-anechoic		liver	#	retrospective cases of liver TB	extra-corporal	14	37	#	#	#	29	14	37	#	#	#	37	3	5	9	1	2	#	#	#	#	#	#	#	#	#	#
334	1	dis A 334-1	Omentum thickend and hypoechoic	#	mesentery;omentum	#	prospective study with comparator	extra-corporal	100	52.6	#	#	#	33	44	48.5	#	#	#	16	7	#	#	#	#	#	#	#	#	56	34	Omentum: hypoechoic	#	#	#
334	2	dis A 334-2	Omentum thickened and isoechoic	#	mesentery;omentum	#	prospective study with comparator	extra-corporal	100	52.6	#	#	#	33	44	48.5	#	#	#	16	10	#	#	#	#	#	#	#	#	56	10	Omentum: isoechoic	#	#	#
334	3	dis A 334-3	Omentum thickened and hyperechoic	#	mesentery;omentum	#	prospective study with comparator	extra-corporal	100	52.6	#	#	#	33	44	48.5	#	#	#	16	27	#	#	#	#	#	#	#	#	56	12	Omentum: hprechoic	#	#	#
		dis A -
		dis A -
		dis A -
		dis A -
		dis A -
		dis A -
		dis A -
		dis A -
		dis A -
		dis A -
		dis A -
		dis A -
		dis A -
		dis A -
		dis A -
		dis A -
		dis A -
		dis A -
		dis A -
		dis A -
		dis A -
		dis A -
		dis A -
		dis A -
		dis A -
		dis A -
		dis A -
		dis A -
		dis A -
		dis A -
		dis A -
		dis A -
		dis A -
		dis A -
		dis A -
		dis A -
		dis A -
		dis A -
		dis A -
		dis A -
		dis A -
		dis A -
		dis A -
		dis A -
		dis A -
		dis A -
		dis A -
		dis A -
		dis A -
		dis A -
		dis A -
		dis A -
		dis A -
		dis A -
		dis A -
		dis A -
		dis A -
		dis A -
		dis A -
		dis A -
		dis A -
		dis A -
		dis A -
		dis A -
		dis A -
		dis A -
		dis A -
		dis A -
		dis A -
		dis A -
		dis A -
		dis A -
		dis A -
		dis A -
		dis A -
		dis A -
		dis A -
		dis A -
		dis A -
		dis A -
		dis A -
		dis A -
		dis A -
		dis A -
		dis A -
		dis A -
		dis A -
		dis A -
		dis A -
		dis A -
		dis A -
		dis A -
		dis A -
		dis A -
		dis A -
		dis A -
		dis A -
		dis A -
		dis A -
		dis A -
		dis A -
		dis A -
		dis A -
		dis A -
		dis A -
		dis A -
		dis A -
		dis A -
		dis A -
		dis A -
		dis A -
		dis A -
		dis A -
		dis A -
		dis A -
		dis A -
		dis A -
		dis A -
		dis A -
		dis A -
		dis A -
		dis A -
		dis A -
		dis A -
		dis A -
		dis A -
		dis A -
		dis A -
		dis A -
		dis A -
		dis A -
		dis A -
		dis A -
		dis A -
		dis A -
		dis A -
		dis A -
		dis A -
		dis A -
		dis A -
		dis A -
		dis A -
		dis A -
		dis A -
		dis A -
		dis A -
		dis A -
		dis A -
		dis A -
		dis A -
		dis A -
		dis A -
		dis A -
		dis A -
		dis A -
		dis A -
		dis A -
		dis A -
		dis A -
		dis A -
		dis A -
		dis A -
		dis A -
		dis A -
		dis A -
		dis A -
		dis A -
		dis A -
		dis A -
		dis A -
		dis A -
		dis A -
		dis A -
		dis A -
		dis A -
		dis A -
		dis A -
		dis A -
		dis A -
		dis A -
		dis A -
		dis A -
		dis A -
		dis A -
		dis A -
		dis A -
		dis A -
		dis A -
		dis A -
		dis A -
		dis A -
		dis A -
		dis A -
		dis A -
		dis A -
		dis A -
		dis A -
		dis A -
		dis A -
		dis A -
		dis A -
		dis A -
		dis A -
		dis A -
		dis A -
		dis A -
		dis A -
		dis A -
		dis A -
		dis A -
		dis A -
		dis A -
		dis A -
		dis A -
		dis A -
		dis A -
		dis A -
		dis A -
		dis A -
		dis A -
		dis A -
		dis A -
		dis A -
		dis A -
		dis A -
		dis A -
		dis A -
		dis A -
		dis A -
		dis A -
		dis A -
		dis A -
		dis A -
		dis A -
		dis A -
		dis A -
		dis A -
		dis A -
		dis A -
		dis A -
		dis A -
		dis A -
		dis A -
		dis A -
		dis A -
		dis A -
		dis A -
		dis A -
		dis A -
		dis A -
		dis A -
		dis A -
		dis A -
		dis A -
		dis A -
		dis A -
		dis A -
		dis A -
		dis A -
		dis A -

## Sheet: Spleen
Pattern ID	Full quotation	not within clear category, quote	Lesion Size, quotation	Lesion size, label	Lesion location, qote	Lesion location, label	Lesion echogenicity, quote	Lesion echogenicity, label	Number of lesions, quote	Number of lesion, label	lesion shape (not border!), quote	lesion shape, label	lesion border quote	lesion border, label	surrounding tissue, quote	surrounding tissue, label	spleen echotexture changes, quote	spleen echotexture changes, label	spleen size, quote	spleen size, label	vascularity, quote	vascularity, label	other organs affected, quote	other organ label	calcification, quote	calcification, label
32-1-1	hepatosplenomegaly and a heterogeneous, but predominately hypoechoic, spleen [...]. The spleen measured approximately 8 cm in length [... later in the course and before anti-TB treatment ...] a 5.8- cm complex fluid collection containing echogenic material within the spleen [...]. Hyperemia was noted around the complex collection. Duplex Doppler sonography with color flow imaging of the spleen sh…	[... later in the course and before anti-TB treatment ...] | Duplex Doppler sonography with color flow imaging of the spleen showed patency of the splenic artery and vein	5.8 cm	>5 large	within the spleen	localized one area	complex fluid collection containing echogenic material	mixed or complex with hypo- and/or hypoechoic elements	a	single	#	#	#	#	#	#	a heterogeneous, but predominately hypoechoic, spleen	spleen heterogenous echotexture	measured approximately 8 cm	normal (<=12cm)	Hyperemia was noted around the complex collection.	increased vascularity	#	#	#	#
52-1-1	spleen was [...] normal in size, but with heterogeneous parenchyma and multiple small hypoechogenic images	images	small	<=1cm or small	#	#	hypoechogenic	hypoechoic	multiple	multiple unnumbered	#	#	#	#	#	#	heterogeneous parenchyma	spleen heterogenous echotexture	normal in size	normal (<=11cm)	#	#	#	#	#	#
54-8-1	multiple irregular, hypoechoic focal lesions [...] representing abscesses scattered in the parenchyma [...] a thin, hypoechoic halo [...] surrounding an abscess and occasional specks of marginal calcification	focal lesions (BUT LATER SCATTERED!)	#	#	scattered in the parenchyma	disseminated or multiple areas	hypoechoic	hypoechoic	multiple	multiple unnumbered	irregular	irregular or no clear shape	#	#	[...] a thin, hypoechoic halo [...] surrounding an abscess and	hypoechoic change	occasional specks of marginal calcification	additional calcification	#	#	#	#	#	#	occasional specks of marginal calcification	calc
104-1-1	normal size of the spleen (11 cm) with a well-de!ned lesion with heterogonous echo- texture at the splenic hilum measuring 2.6 " 2.4 " 3.0 cm	#	measuring 2.6 " 2.4 " 3.0 cm	1-5cm or medium	at the splenic hilum	localized one area	with heterogonous echo- texture	mixed or complex with hypo- and/or hypoechoic elements	a	single	#	#	well-defined	well defined	#	#	#	#	normal size of the spleen (11 cm)	normal (<=11cm)	#	#	#	#	#	#
108-1-1	multiple hypoechoic lesions in the liver and spleen with evidence of calcification	with evidence of calcification	#	#	#	#	hypoechoic	hypoechoic	multiple	multiple unnumbered	#	#	#	#	#	#	#	#	#	#	#	#	in the liver	one organ distant	with evidence of calcification	calc
139-1-1	focal lesions [...] generalized [...] hypoechoic	#	#	#	focal	localized one area	hypoechoic	hypoechoic	lesions	multiple unnumbered	#	#	#	#	#	#	#	#	#	#	#	#	#	#	#	#
150-1-1	splenomegaly measuring 16.6 cm, with multiple scattered well-defined hypoechoic lesions of variable sizes	#	of variable sizes	variable not uniform	scattered	disseminated or multiple areas	hypoechoic lesions	hypoechoic	multiple	multiple unnumbered	#	#	well-defined	well defined	#	#	#	#	splenomegaly measuring 16.6cm	enlarged (>11cm)	#	#	#	#	#	#
159-2-1	multiple tiny nodules [...] in the enlarged spleen	#	tiny	<=1cm or small	#	#	#	#	multiple	multiple unnumbered	nodular	round or oval/nodular	#	#	#	#	#	#	enlarged spleen	enlarged (>11cm)	#	#	#	#	#	#
159-3-1	a large well-defined nodule with central anechoic component	#	a large	>5 large	#	#	with central anechoic component	mixed or complex with hypo- and/or hypoechoic elements	a	single	nodules	round or oval/nodular	well-defined nodule	well defined	#	#	#	#	#	#	#	#	#	#	#	#
159-4-1	a well-defined heterogeneous nodule	#	#	#	#	#	heterogeneous	mixed or complex with hypo- and/or hypoechoic elements	a	single	nodule	round or oval/nodular	well-defined	well defined	#	#	#	#	#	#	#	#	#	#	#	#
177-1-1	multiple hypoechoic lesions 0.7-1.4 cm in diameter	#	0.7-1.4 cm in diameter	variable not uniform	#	#	hypoechoic	hypoechoic	multiple	multiple unnumbered	#	#	#	#	#	#	#	#	#	#	#	#	#	#	#	#
197-1-1	small poorly defined hypoechoic splenic TB nodules	TB	small	<=1cm or small	#	#	hypoechoic	hypoechoic	nodules	multiple unnumbered	nodules	round or oval/nodular	poorly defined	ill-defined	#	#	#	#	#	#	#	#	#	#	#	#
199-1-1	a 5.3 x 4.0 x 3.5 cm hypoechoic lesion at the lower pole of the spleen that was in communication with a similar lesion of an approximately 40ml collection at the perisplenic area. Likewise, a 3.9 x 3.0 x 2.8 cm collection at the superior pole of the spleen was in communication with a similar collection at the perisplenic area	#	5.3 x 4.0 x 3.5 cm [and] 3.9 x 3.0 x 2.8 cm	variable not uniform	at the lower pole of the spleen [and] at the superior pole of the spleen	disseminated or multiple areas	hypoechoic lesion	hypoechoic	a [and] a	>1, numbered	#	#	#	#	#	#	#	#	#	#	#	#	that was in communication with a similar lesion of an approximately 40ml collection at the perisplenic area. Likewise, [...] was in communication with a similar collection at the perisplenic area	one other organ proximity	#	#
225-1-1	A well-defined hypo-echoic lesion [...] in hilus of spleen with 1.7 cm in diameter on baseline image [...], homogeneous hyper-enhancement in arterial phase [...] and hypo-enhancement in late phase	on baseline image […] and hypo-enhancement in late phase	with 1.7 cm in diameter	1-5cm or medium	in hilus of spleen	localized one area	hypo-echoic	hypoechoic	a	single	#	#	well-defined	well defined	#	#	#	#	#	#	homogeneous hyper-enhancement in arterial phase	increased vascularity	#	#	#	#
232-1-1	a large hypoechoic lesion. The mass size was 6.9x6.9x6.7 cm with regular margins and homogenous internal echo. Contrast-enhanced US showet that splenic hypoechoic lesion appeared with a rounded, clear boundary, heterogeneous enhancement and a centrally irregular necrosis.	#	large […] The mass size was 6.9x6.9x6.7 cm	>5 large	#	#	homogeneous internal echo […] hypoechoic	hypoechoic	a	single	rounded	round or oval/nodular	regular margins	well defined	#	#	#	#	#	#	Contrast-enhanced US showet that splenic hypoechoic lesion appeared with a rounded, clear boundary, heterogeneous enhancement and a centrally irregular necrosis.	heterogeneous	#	#	#	#
247-1-1	irregular hypoechoic areas were noted in splenic parenchyma [...] a thick irregular cystic lesion with septations is noted at the splenic hilum, measuring 7.4cm	a thick ; irregular	measuring 7.4 cm	>5 large	in splenic parenchyma [...] at the splenic hilum	disseminated or multiple areas	hypoechoic […] cystic lesion with septations is noted	mixed or complex with hypo- and/or hypoechoic elements	areas […] a	multiple unnumbered	#	#	#	#	#	#	#	#	#	#	#	#	#	#	#	#
276-1-1	enlarged spleen with multiple ill-de!ned hypoechoic lesions	#	#	#	#	#	hypoechoic	hypoechoic	multiple	multiple unnumbered	#	#	ill-defined	ill-defined	#	#	#	#	enlarged spleen	enlarged (>11cm)	#	#	#	#	#	#
280-1-1	Splenomegalie mit diffusen, teils konfluierenden, echoarmen, circa 1 cm grossen fokalen Veränderungen in der Milz [splenomegaly with diffuse, partly confluent, echo-poor approximately 1cm focal changes of the spleen]	#	approximately 1cm	<=1cm or small	diffusen	disseminated or multiple areas	echoarm	hypoechoic	Veränderungen	multiple unnumbered	#	#	#	#	#	#	#	#	splenomegaly	enlarged (>11cm)	#	#	#	#	#	#
296-1-1	an enlarged spleen with multiple small hypoechoic round lesions […] These lesions have different sizes but are all less than 1 cm in diameter	#	small […] These lesions have different sizes but are all less than 1 cm in diameter	<=1cm or small	#	#	hypoechoic	hypoechoic	with multiple	multiple unnumbered	round lesions	round or oval/nodular	#	#	#	#	#	#	an enlarged spleen	enlarged (>11cm)	#	#	#	#	#	#
413-1-1	the thickness of the spleen was about 5.6 cm, indicating an enlarged spleen with multiple hypoechoic lesions representing solid foci, one of which was 1.0 cm × 0.8 cm with a clear boundary	representing solid foci	one of which was 1.0 cm × 0.8 cm	<=1cm or small	#	#	hypoechoic lesions	hypoechoic	with multiple	multiple unnumbered	#	#	with a clear boundary	well defined	#	#	#	#	the thickness of the spleen was about 5.6 cm, indicating an enlarged spleen	enlarged (>11cm)	#	#	#	#	#	#
351-1-1	a large, regular hypoechoic lesion […] located peripherally along the inferior aspect of the spleen		large	>5 large	located peripherally along the inferior aspect of the spleen	localized one area	hypoechoic	hypoechoic	a	single	#	#	regular	well defined	#	#	#	#	#	#	#	#	#	#	#	#
351-2-1	Multiple large hypoechoic lesions […]	#	large	>5 large	#	#	hypoechoic	hypoechoic	multiple	multiple unnumbered	#	#	#	#	#	#	#	#	#	#	#	#	#	#	#	#
341-1-1	splenic architecture is disor- ganized with multiple hypoechoic confluent lesions	confluent lesions	#	#	#	#	hypoechoic	hypoechoic	multiple	multiple unnumbered	#	#	#	#	#	#	splenic architecture is disor- ganized	spleen heterogenous echotexture	#	#	#	#	#	#	#	#
152-1-1	multiple [well-defined] hypoechoic lesions of 1 to 2 cm in both hepatic lobes and spleen	#	lesions of 1-2 cm	1-5cm or medium	#	#	hypoechoic	hypoechoic	multiple	multiple unnumbered	#	#	well-defined	well defined	#	#	#	#	#	#	#	#	in both hepatic lobes	one organ distant	#	#
152-2-1	multiple scattered hypoechoeic 5–10-mm lesions in both hepatic lobes [...] and the spleen	#	5-10mm lesions	<=1cm or small	scattered	disseminated or multiple areas	hypoechoic	hypoechoic	multiple	multiple unnumbered	#	#	#	#	#	#	#	#	#	#	#	#	in both hepatic lobes	one organ distant	#	#
325-1-1	hepato-splenomegaly with multiple small hypoechoic nodules that were scattered throughout the liver and spleen	#	small	<=1cm or small	that were scattered throughout the liver and spleen	disseminated or multiple areas	hypoechoic	hypoechoic	with multiple	multiple unnumbered	nodules	round or oval/nodular	#	#	#	#	#	#	hepatosplenomegaly	enlarged (>11cm)	#	#	that were scattered throughout the liver and spleen	one organ distant	#	#
dis A 56-1	Splenic microabscesses are defined as multiple focal hypoechoic lesions throughout the spleen parenchyma usually measuring 0.5 to 1.0 cm	Splenic microabscesses are defined as […] focal	usually measuring 0.5 to 1.0 cm	<=1cm or small	throughout the spleen parenchyma	disseminated or multiple areas	hypoechoic lesions	hypoechoic	multiple	multiple unnumbered	#	#	#	#	#	#	#	#	#	#	#	#	#	#	#	#
dis A 115-1	multiple well defined splenic abscesses	abscesses	#	#	#	#	#	#	multiple	multiple unnumbered	#	#	well-defined	well defined	#	#	#	#	#	#	#	#	#	#	#	#
dis A 115-2	multiple diffuse ill-defined hypoechoic foci	#	#	#	diffuse	disseminated or multiple areas	hypoechoic	hypoechoic	multiple	multiple unnumbered	#	#	ill-defined	ill-defined	#	#	#	#	#	#	#	#	#	#	#	#
dis A 341-1	The first type: fewer than 10 hypo/anechoic lesions of centimetric dimensions, with well-defined margins	The first type:	centrimetric dimensions	<=1cm or small	#	#	hypo/anechoic	hypoechoic	fewer than 10	>1, numbered	#	#	well-defined	well defined	#	#	#	#	#	#	#	#	#	#	#	#
dis A 341-2	The second type: more than 10 lesions with millimetric dimensions and ill-defined margins, all of them hypoechoic	The second type:	millimetric dimensions	<=1cm or small	#	#	all of them hypoechoic	hypoechoic	more than 10	multiple unnumbered	#	#	ill-defined	ill-defined	#	#	#	#	#	#	#	#	#	#	#	#

## Sheet: Testis
Pattern ID	Single case or distribution	Full quotation	not within clear category, quote	Lesion Size, quotation	Lesion size, label	Lesion location, qote	Lesion location, label	Lesion echogenicity, quote	Lesion echogenicity, label	Number of lesions, quote	Number of lesion, label	lesion shape (not border!), quote	lesion shape, label	lesion border quote	lesion border, label	surrounding tissue, quote	surrounding tissue, label	testis echotexture changes, quote	testis echotexture changes, label	testis size, quote	testis size, label	vascularity, quote	vascularity, label	other organs affected, quote	other organ label		calcification, quote	calcification, label
10-1-1		a complex mass with multiple hypoechoic lesions at the inferior pole of right testis with dimension 2.4x1.7 cm	#	with dimensions 2.4x1.7cm	>=1cm	at the inferior pole of right testes	localized one area	complex mass with multiple hypoechoic lesions	mixed or complex with hypo- and/or hypoechoic elements	a	single	#	#	#	#	#	#	#	#	#	#	#	#	#	#		#	#
31-1-1		multiple hypoechoic [nodular] lesions in right testis which was enlarged (in size), and adjacent epididymis was also hyp- oechoic	#	#	#	#	#	hypoechoic	hypoechoic	multiple	multiple unnumbered	nodular	round or oval/nodular	#	#	#	#	#	#	which was enlarged in size	enlarged (>6)	#	#	and adjacent epidimis was also hypoechoic	one other organ proximity		#	#
34-1-1		bulky right testis with well-defined, vascular, non-calcified hypoechoic lesion[...], on a background of multiple small hypoechoic foci	non-calcified	#	#	#	#	hypoechoic lesion	hypoechoic	lesion	single	#	#	with well-defined	well defined	#	#	#	#	bulky	enlarged (>6)	vascular	normal or preserved vacularity	epididymis	one other organ proximity		#	#
34-1-3		bulky right testis with well-defined, vascular, non-calcified hypoechoic lesion[...], on a background of multiple small hypoechoic foci	non-calcified	small	<1cm or small	#	#	hypoechoic	hypoechoic	multiple	multiple unnumbered	#	#	#	#	#	#	#	#	bulky	enlarged (>6)	#	#	epididymis	one other organ proximity		#	#
88-1-1		a well-defined 1.1 x 0.9 x 1.0 cm predominantly hypoechoic lesion in the upper pole of the right testicle [...] has slight increased peripheral vascularity [...] a small amount of fluid between [...] epidimydis and [...] testicle [...]	#	1.1 x 0.9 x 1.0 cm	>=1cm	in the upper pole of the right testicle	localized one area	predominantly hypoechoic lesion	hypoechoic	a	single	#	#	well-defined	well defined	a small amount of fluid between [...] epidimydis and [...] testicle [...]	fluid	#	#	#	#	has sight incresed peripheral vascularity	increased vascularity	see 88-1-2	one other organ proximity		#	#
88-1-2		upper left scrotal sac and distal inguinal canal demonstrated a serpiginnous 3.0 x 1.8 cm structure with heterogeneous echogenicity which could not be separated from the left spermatic cord	#	3.0 x 1.8 cm	>=1cm	upper left scrotal sac and distal inguinal canal	localized one area	with heterogeneous echogenicity	mixed or complex with hypo- and/or hypoechoic elements	a	single	serpinginous	longitudinal	which could not be separated from the left spermatic cord	ill-defined	a small amount of fluid between [...] epidimydis and [...] testicle [...]	fluid	#	#	#	#	#	#	see 88-1-1	one other organ proximity		#	#
102-1-1		left testis was enlarged (4.8 x 2.6 cm). One 3.2 x 2.4 x 2.7 cm sized heteroechoic space occupying lesion with hypoechoic components and small cystic areas were seen at the lower pole [...] testicular margins appeared ill-defined at the lower pole. On Doppler, increased blood flow was seen within and periphery of the lesion	testicular margins appeared ill-defined at the lower pole.	3.2 x 2.4 x 2.7 cm sized	>=1cm	at the lower pole	localized one area	heteroechoic space occupying lesion with hypoechoic components and small cystic areas	mixed or complex with hypo- and/or hypoechoic elements	one	single	#	#	#	#	#	#	#	#	enlarged (4.8 x 2.6 cm)	enlarged (>6)	On Doppler, increased blood flow was seen within and periphery of the lesion	increased vascularity	#	#		#	#
107-1-1		a solid heterogeneous, hypoecoic lesion (2,4x1,8 cm) lying between the epididymal head and the upper testis pole with disruption of the architecture of the testicular parenchyma [...] The testicular parenchyma im- mediately adjacent to the mass showed decreased echo- genicity compared with the parenchyma elsewhere	solid;with disruption of the architecture of the testicular parenchyma	2,4x1,8	>=1cm	lying between the epididymal head and the upper testis pole	localized one area	heterogeneous hypoechoic	mixed or complex with hypo- and/or hypoechoic elements	a	single	#	#	#	#	The testicular parenchyma im- mediately adjacent to the mass showed decreased echo- genicity compared with the parenchyma elsewhere	hypoechoic change	#	#	#	#	#	#	#	#		#	#
164-1-1		moderately enlarged testicles [...]. The right testis showed well defined hypoechoic [heterogeneous] mass in its lower pole (3.5 x 3.1 x 2.5 cm) with foci of calcifications and mild vascularity. [...] the largest measured 1.4 x 1.1 x 1.2 cm. The left testis demonstrated similar lesions, the largest measured 2.6 x 2.1 x 1.8 cm.	mild vascularity	(3.5 x 3.1 x 2.5 cm)	>=1cm	in its lower pole	localized one area	hypoechoic […] heterogeneous […] foci of calcifications	mixed or complex with hypo- and/or hypoechoic elements	lesions	multiple unnumbered	#	#	well-defined	well defined	#	#	#	#	moderately enlarged testicles	enlarged (>6)	#	#	#	#		foci of calcification	calc
214-1-1		a well-circumscribed 32×39×45 mm collection in the inferior aspect of the left testis, containing heterogeneous, hypoechoic fluid, consistent with an abscess. This is continuous with the head of the epididymis, which is bulky, with surrounding significantly increased vascularity	#	32×39×45 mm	>=1cm	in the inferior aspect of the left testis	localized one area	containing heterogeneous, hypoechoic fluid, consistent with an abscess	mixed or complex with hypo- and/or hypoechoic elements	a	single	#	#	well-circumscribed	well defined	#	#	#	#	#	#	with surrounding significantly increased vascularity	increased vascularity	This is continuous with the head of the epididymis, which is bulky	one other organ proximity		#	#
224-1-1		multiple small hypoechoic nodules in the right testis, accompanied with hydrocele	#	small	<1cm or small	#	#	hypoechoic	hypoechoic	multiple	multiple unnumbered	nodules	round or oval/nodular	#	#	accompanied with hydrocele	fluid	#	#	#	#	#	#	#	#		#	#
224-2-1		enlarged heterogeneously hypoechoic testis with small cysts […color doppler] shows streak blood stream signals	streak blood stream signals	small	<1cm or small	#	#	cysts	hypoechoic	cysts	multiple unnumbered	#	#	#	#	#	#	heterogeneously hypoechoic	testis heterogenous echotexture	enlarged	enlarged (>6)	#	#	#	#		#	#
269-1-1		enlarged heterogeneously echoic left testis […] multiple hypoechoic nodules are seen […] there is surrounding hydrocele […] enlarged epididymidis	#	#	#	#	#	hypoechoic	hypoechoic	multiple	multiple unnumbered	nodules	round or oval/nodular	#	#	there is surrounding hydrocele	fluid	heterogeneously echoic	testis heterogenous echotexture	enlarged	enlarged (>6)	#	#	enlarged epididymis	one other organ proximity		#	#
270-5-1		miliary pattern […] multiple small hypoechoic nodules in diffusely enlarged left testis […] with hydrocele […] and thickening of left scrotal skin	#	small	<1cm or small	#	#	hypoechoic	hypoechoic	multiple	multiple unnumbered	nodules	round or oval/nodular	#	#	with hydrocele	fluid	#	#	diffusely enlarged	enlarged (>6)	#	#	and thickening of left scrotal skin	one other organ proximity		#	#
270-6-1		nodules [...] in enlarged right testis, which are heterogeneously hypoechoic, abscess [...] in tunica vaginalis testis, and speck of calcification	#	#	#	#	#	heterogeneously hypoechoic	mixed or complex with hypo- and/or hypoechoic elements	nodules	multiple unnumbered	nodules	round or oval/nodular	#	#	abscess … in tunica vaginalis testis	other change	#	#	enlarged	enlarged (>6)	#	#	#	#		and speck of calcification	calc
270-9-1		diffusely enlarged heterogeneously hypoechoic left testis […] surrounded by multiseptated hydrocele	#	#	#	#	#	#	#	#	#	#	#	#	#	multiseptate hydrocele	fluid	heterogeneously hypoechoic	testis heterogenous echotexture	diffusely enlarged	enlarged (>6)	#	#	#	#		#	#
277-1-1		an enlarged and heterogeneous testis with the presence of multiple ill-defined focal hypoechoic lesions […] Color Doppler shows increased vascularity along the periphery of the hypoechoic lesions	focal	#	#	#	#	hypoechoic	hypoechoic	multiple	multiple unnumbered	#	#	ill-defined	ill-defined	#	#	heterogenous	testis heterogenous echotexture	enlarged	enlarged (>6)	Color doppler shows increased vascularity along the periphery of the hypoechoic lesions	increased vascularity	#	#		#	#
277-2-1		Color Doppler sonographic image demonstrates diffuse, ill-defined heterogeneous hypoechoic area with increased peripheral vascularity but lack of central vascularity [...] Gray scale ultrasound image showing scrotal wall edema [...] and multiseptated hydrocele and debris	diffuse	#	#	#	#	heterogeneous hypoechoic area	mixed or complex with hypo- and/or hypoechoic elements	area	single	#	#	ill-defined	ill-defined	and multiseptated hydrocele and debris	fluid	#	#	#	#	with increased peripheral vascularity but lack of central vascularity	mixed with hyper and hypovascularization	Gray scale ultrasound image showing scrotal wall edema	one other organ proximity		#	#
277-3-1		enlarged left testis with multifocal ill-defined hypoechoic nodularity […] Color Doppler shows increased vascularity	#	#	#	multifocal	disseminated or multiple areas	hypoechoic	hypoechoic	multifocal	multiple unnumbered	nodularity	round or oval/nodular	ill-defined	ill-defined	#	#	#	#	enlarged	enlarged (>6)	Color Doppler shows increased vascularity	increased vascularity	#	#		#	#
284-1-1		multiple, well-defined, hypoechoic lesions in both testes	#	#	#	#	#	hypoechoic	hypoechoic	multiple	multiple unnumbered	#	#	well-defined	well defined	#	#	#	#	#	#	#	#	#	#		#	#
293-1-1		mass-like enlargement […] of the epididymis tail and multiple hypoechoic nodular lesions within the whole testis […] Colour Doppler US of the […] testis shows increased peripheral vascularity	#	#	#	whole testis	disseminated or multiple areas	hypoechoic	hypoechoic	multiple	multiple unnumbered	nodular	round or oval/nodular	#	#	#	#	#	#	#	#	Colour Doppler US of the […] testis shows increased peripheral vascularity	increased vascularity	mass-like enlargement […] of the epididymis tail	one other organ proximity		#	#
293-3-1		heterogeneous ill-defined hypoechoic lesions […] Colour Doppler US shows increased peripheral vascularity	#	#	#	#	#	heterogeneous	mixed or complex with hypo- and/or hypoechoic elements	lesions	multiple unnumbered	#	#	ill-defined	ill-defined	#	#	#	#	#	#	Colour Doppler US shows increased peripheral vascularity	increased vascularity	#	#		#	#
385-1-1		left hemiscrotum revealed in the tail of the left epididymis an abscess appearing as a heterogeneously hypoechoic mass with a peripheral hyperechoic rim [...] and a draining sinus from the abscess to the scrotal skin; a hypoechoic nodular lesion in the minimally enlarged left epididymal head [...]; and multiple small, hypoechoic nodules in the diffusely enlarged left testis [...]. Sonograms of th…	#	small	<1cm or small	#	#	hypoechoic	hypoechoic	multiple	multiple unnumbered	nodules	round or oval/nodular	#	#	#	#	#	#	diffusely enlarged	enlarged (>6)	#	#	left hemiscrotum revealed in the tail of the left epididymis an abscess appearing as a heterogeneously hypoechoic mass with a peripheral hyperechoic rim [...] and a draining sinus from the abscess to the scrotal skin;	multiple other organs		#	#
383-1-1		testicular enlargement and the presence of bilateral multiple hypoechoic nodules involving both the testis and the epididymis […] Doppler sonography showed rich, mostly peripheral vascularity of the nodules	#	#	#	#	#	hypoechoic	hypoechoic	multiple	multiple unnumbered	nodules	round or oval/nodular	#	#	#	#	#	#	enlargement	enlarged (>6)	Doppler sonography showed rich, mostly peripheral vascularity of the nodules	increased vascularity	and the epididymis	one other organ proximity		#	#
322-1-1		a [well-defined] hypoechoic lesion in the left testis with no vascularity, suggestive of abscess. There was adjacent pyocele with scrotal wall thickening, enlarged hypoechoic epididymis with increased vascularity- suggesting epididymitis	#	#	#	#	#	hypoechoic	hypoechoic	a	single	#	#	well-defined	well defined	There was adjacent pyocele	fluid	#	#	#	#	with no vascularity	decreased vascularity	with scrotal wall thickening, enlarged hypoechoic epididymis with increased vascularity- suggesting epididymitis	multiple other organs		#	#
309-2-1		The right testis shows a well-demarcated hypoechoic nodule [...]. Moderate associated hydrocele is present […] [color Doppler] image shows no demonstrable flow within the nodule	#	#	#	#	#	hypoechoic	hypoechoic	a	single	nodule	round or oval/nodular	well-demarcated	well defined	Moderate associated hydrocele is presen	fluid	#	#	#	#	[color Doppler] image shows no demonstrable flow within the nodule	decreased vascularity	#	#		#	#
308-1-1		the testicle on the left measured 23*30*42 mm. The left testicle had a heterogeneous parenchymal echo, and multiple hypoecho and ill-defined areas were evident in the left testicle. Both sides of the epididymis were larger than normal and the echo was completely heterozygous. [Color Doppler] the left testicle with the epididymis on both sides was completely hyperemic. There was also a thick and e…	the testicle on the left measured 23*30*42 mm.	#	#	#	#	hypoechoic	hypoechoic	multiple	multiple unnumbered	#	#	ill-defined	ill-defined	There was also a thick and edema scrotal wall (swollen). collection with approximately 32*23 mm size was observed in the scrotal wall, which was linked through the tract (duct) internal space scrotum	fluid	heterogeneous parenchymal echo	testis heterogenous echotexture	#	#	[Color Doppler] the left testicle with the epididymis on both sides was completely hyperemic.	increased vascularity	epididymis	one other organ proximity		#	#
61-1-1		an enlarged, heterogeneous-appearing epididymis [...] There is also evidence of multiple hypoechoic lesions in the testis	#	#	#	#	#	hypoechoic lesions	hypoechoic	multiple	multiple unnumbered	#	#	#	#	#	#	#	#	#	#	#	#	an enlarged, heterogeneous-appearing epididymis	one other organ proximity		#	#
270-3-1		diffusely enlarged heterogeneously hypoechoic epididymis [...] and testis [… and] multiseptated hydrocele	#	#	#	#	#	#	#	#	#	#	#	#	#	multiseptated hydrocel	fluid	heterogeneously hypoechoic	testis heterogenous echotexture	diffusely enlarged	enlarged (>6)	#	#	epididymis	one other organ proximity		#	#
270-4-1		nodular enlargement of epididymis […] with calcified focus […] in right epididymis. Right testis is enlarged with heterogeneously hypoechoic nodule […] within		#	#	#	#	heterogenously hypoechoic	mixed or complex with hypo- and/or hypoechoic elements	nodule	single	nodule	round or oval/nodular	#	#	#	#	#	#	enlarged	enlarged (>6)	#	#	epididymis	one other organ proximity		calcified focus	calc
270-8-1		nodular heterogeneously hypoechoic enlargement of head of epididymis […] Small surrounding hydrocele […] diffusely enlarged heterogeneously hypoechoic right testis		#	#	#	#	#	#	#	#	#	#	#	#	#	#	heterogenously hypoechoic	testis heterogenous echotexture	diffusely enlarged	enlarged (>6)	#	#	epididymis	one other organ proximity		#	#
309-1-1		the right epididymis is diffusely enlarged and markedly hyperechoic. […] The right testis is heterogeneously hypoechoic and shows a few hypoechoic nodules […]. [Mild septated pyocele is present]		#	#	#	#	hypoechoic	hypoechoic	a few	multiple unnumbered	nodules	round or oval/nodular	#	#	mild septated pyocele is present	fluid	heterogeneously hypoechoic	testis heterogenous echotexture	#	#	#	#	epididymis	one other organ proximity		#	#
309-3-1		nodular swelling of the tail of right epididymis with a large central area of abscess formation [...] Moderate peripheral vascularity is present on color Doppler [...] The testis is separately seen from the epididymis and shows multiple, tiny ‘miliary’ pattern nodules		tiny	<1cm or small	miliary	disseminated or multiple areas	#	#	multiple	multiple unnumbered	nodules	round or oval/nodular	#	#	#	#	#	#	#	#	#	#	epididymis	one other organ proximity		#	#
402-2-1		power Doppler sonogram shows heterogeneously hypoechoic abscess measuring about 1.1 cm in epididymal body. Few flow signals are seen in peripheral portion of epididymal abscess [...]. Note heterogeneous echogenicity with ill-defined hypoechoic areas and slightly increased flow signals in testis		#	#	#	#	hypoechoic	hypoechoic	areas	multiple unnumbered	#	#	ill-defined	ill-defined	#	#	heterogeneous echogenicity	testis heterogenous echotexture	#	#	slightly increased flow	increased vascularity	epididymis	one other organ proximity		#	#
dis A 224-6		Type 3: multiple small hypoechoic nodules (miliary type)		small	<1cm or small	miliary	disseminated or multiple areas	hypoechoic	hypoechoic	multiple	multiple unnumbered	nodules	round or oval/nodular	#	#	#	#	#	#	#	#	#	#	not including epididymis, see paper	no other organ	#	#	#
dis A 224-5		Type 2: nodular enlarged heterogeneously hypoechoic lesion		enlarged	>=1cm	#	#	heterogenously hypoechoic	mixed or complex with hypo- and/or hypoechoic elements	lesion	single	nodular	round or oval/nodular	#	#	#	#	#	#	#	#	#	#	#	#	#	#	#

## Sheet: Epididymis
Pattern ID	Single case or distribution	Full quotation	not within clear category, quote	Lesion Size, quotation	Lesion size, label	Lesion location, qote	Lesion location, label	Lesion echogenicity, quote	Lesion echogenicity, label	Number of lesions, quote	Number of lesion, label	lesion shape (not border!), quote	lesion shape, label	lesion border quote	lesion border, label	surrounding tissue, quote	surrounding tissue, label	epididymis echotexture changes, quote	epididymis echotexture changes, label	epid. size, quote	epid. size, label	vascularity, quote	vascularity, label	other organs affected (not including lung!), quote	other organ label	calcification, quote	calcification, label
105-1-1		a heterogeneous, diffusely swollen, and hypoechoic left epididymis	heterogeneous	#	#	#	#	#	#	#	#	#	#	#	#	#	#	hypoechoic	epid. hypoechoic	swollen	enlarged	#	#	#	#	#	#
189-1-1		swelling and heterogeneous hypoechogenicity of left epididymal tail [...] increased vascularity [...] swelling and hypoechogenicity of left spermatic cord	#	#	#	epididymal tail	localized one area	#	#	#	#	#	#	#	#	#	#	heterogeneous hypoechogenicity	epid. heterogenous echotexture	swelling	enlarged	increased vascularity	increased vascularity	swelling and hypoechogenicity of left spermatic cord	one other organ proximity	#	#
206-1-1		a focal anechoic lesion with calcifications and internal echoes	#	#	#	focal	localized one area	anechoic lesion with calcifications and internal echoes	mixed or complex with hypo- and/or hypoechoic elements	a	single	#	#	#	#	#	#	#	#	#	#	#	#	#	#	calcifications	calc
214-1-1		a well-circumscribed 32×39×45 mm collection in the inferior aspect of the left testis, containing heterogeneous, hypoechoic fluid, consistent with an abscess. This is continuous with the head of the epididymis, which is bulky, with surrounding significantly increased vascularity	#	#	#	head of epididmiy	localized one area	#	#	#	#	#	#	#	#	#	#	#	#	bulky	enlarged	with surrounding significantly increased vascularity	increased vascularity	testis	one other organ proximity	#	#
224-1-2		an enlarged heterogeneously hypoechoic epididymis	#	#	#	#	#	#	#	#	#	#	#	#	#	#	#	heterogeneously hypoechoic	epid. heterogenous echotexture	enlarged	enlarged	#	#	#	#	#	#
224-4-1		solid mass in epididymal tail signals, and calcification [color doppler] shows abundant flow in the mass	solid	#	#	tail	localized one area	#	#	a	single	#	#	#	#	#	#	#	#	#	#	abundant flow	increased vascularity	#	#	calcification	calc
244-1-1		an echo poor soft tissue mass in the region of the left epididymal tail, which had increased in size [in comparison with tail swelling 6 weeks ago] with a suggestion of invasion into the left testis [… color doppler:] shows normal blood flow in the left epidimydis [... after another 8 weeks without TB treatment] thickened and hyperemic epididymis [...] progression [...] extending to involve the t…	extending to involve the tunica vaginalis and scrotal wall	#	#	tail	localized one area	echo poor	hypoechoic	a	single	#	#	#	#	#	#	#	#	#	#	normal blood flow [initially but later on:] hyperemic	increased vascularity	invasion into the left testis	one other organ proximity	#	#
258-1-1		left epididymis was enlarged and heterogeneously hypoechoic with focal localized collection with thick internal echoes in the tail […] the vas deferens on the left side was thickened and hypoechoic and was dilated proximally, full of collection with innternal echoes	with focal localized collection with thick internal echoes in the tail […] the vas deferens on the left side was thickened and hypoechoic and was dilated proximally, full of collection with innternal echoes	#	#	focal	localized one area	#	#	#	#	#	#	#	#	#	#	heterogeneously hypoechoic	epid. heterogenous echotexture	enlarged	enlarged	#	#	vas deferens	one other organ proximity	#	#
258-2-2		tail of the epidymidis […] was enlarged and heterogeneously hypoechoic with focal abscess formation and there were few calcified specks	focal abscess formation	#	#	tail	localized one area	#	#	#	#	#	#	#	#	#	#	there were few calcified specks	epid. heterogenous echotexture	enlarged	enlarged	#	#	#	#	few calcified specks	calc
269-1-2		nodular inhomogeneously hypoechoic enlargement of the head and tail […] a small speck of calcification is seen in the tail	#	small	<1cm or small	tail	localized one area	calcification	hyperechoic	a	single	#	#	#	#	#	#	inhomogeneously hypoechoic […] a small speck of calcification	epid. heterogenous echotexture	enlargement	enlarged	#	#	#	#	#	#
270-1-1		diffusely enlarged heterogeneously hypoechoic epididymis […] adjacent to multiseptated hydrocele	#	#	#	#	#	#	#	#	#	#	#	#	#	multiseptated hydrocele	fluid	heterogeneously hypoechoic	epid. heterogenous echotexture	diffusely enlarged	enlarged	#	#	#	#	#	#
270-2-1		enlarged nodular heterogeneously hypoechoic epididymal tail	#	#	#	tail	localized one area	#	#	#	#	#	#	#	#	#	#	heterogeneously hypoechoic	epid. heterogenous echotexture	enlarged	enlarged	#	#	#	#	#	#
270-3-1		diffusely enlarged heterogeneously hypoechoic epididymis [...] and testis [… and] multiseptated hydrocele	#	#	#	#	#	#	#	#	#	#	#	#	#	multiseptated hydrocele	fluid	heterogeneously hypoechoic	epid. heterogenous echotexture	diffusely enlarged	enlarged	#	#	and testis	one other organ proximity	#	#
270-4-1		nodular enlargement of epididymis […] with calcified focus […] in right epididymis. Right testis is enlarged with heterogeneously hypoechoic nodule […] within	#	#	#	#	#	#	#	#	#	#	#	#	#	#	#	#	#	nodular enlargement	enlarged	#	#	and testis	one other organ proximity	with calcified focus	calc
270-7-1		nodular enlargement of head of right epididymis [with] large multiseptated hydrocele […] color doppler sonogram […] shows increased vascular perfusion	#	#	#	head	localized one area	#	#	#	#	#	#	#	#	multiseptated hydrocele	fluid	#	#	nodular enlargement	enlarged	increased vascular perfusion	increased vascularity	#	#	#	#
270-8-1		nodular heterogeneously hypoechoic enlargement of head of epididymis […] Small surrounding hydrocele […] diffusely enlarged heterogeneously hypoechoic right testis	#	#	#	head	localized one area	#	#	#	#	#	#	#	#	small surrounding hydrocele	fluid	heterogeneously hypoechoic	epid. heterogenous echotexture	nodular enlargement	enlarged	#	#	and testis	one other organ proximity	#	#
308-1-1		the testicle on the left measured 23*30*42 mm. The left testicle had a heterogeneous parenchymal echo, and multiple hypoecho and ill-defined areas were evident in the left testicle. Both sides of the epididymis were larger than normal and the echo was completely heterozygous. [Color Doppler] the left testicle with the epididymis on both sides was completely hyperemic. There was also a thick and e…	#	#	#	#	#	#	#	#	#	#	#	#	#	#	#	heterozygous	epid. heterogenous echotexture	enlarged	enlarged	hyperemic	increased vascularity	testis	one other organ proximity	#	#
309-1-1		the right epididymis is diffusely enlarged and markedly hyperechoic. […] The right testis is heterogeneously hypoechoic and shows a few hypoechoic nodules […]. [Mild septated pyocele is present]	#	#	#	#	#	#	#	#	#	#	#	#	#	#	#	markedly hyperechoic	epid. hyperechoic	diffusely enlarged	enlarged	#	#	testis	one other organ proximity	#	#
309-3-1		nodular swelling of the tail of right epididymis with a large central area of abscess formation [...] Moderate peripheral vascularity is present on color Doppler [...] The testis is separately seen from the epididymis and shows multiple, tiny ‘miliary’ pattern nodules	#	#	#	tail	localized one area	#	#	a	single	#	#	#	#	#	#	#	#	swelling	enlarged	moderate peripheral vascularity ….. Central area of absces	mixed with hyper and hypovascularization	testis	one other organ proximity	#	#
322-1-1		a [well-defined] hypoechoic lesion in the left testis with no vascularity, suggestive of abscess. There was adjacent pyocele with scrotal wall thickening, enlarged hypoechoic epididymis with increased vascularity- suggesting epididymitis	#	#	#	#	#	#	#	#	#	#	#	#	#	pyocele	fluid	hypoechoic	epid. hypoechoic	enlarged	enlarged	increased vascularity	increased vascularity	testis	one other organ proximity	#	#
34-1-2		Right epididymis was bulky, hypoechoic [...], and hypervascular [...] nodular enlarged and hypoechoic head and tail region	nodular enlarged head and tail region	#	#	#	#	#	#	#	#	#	#	#	#	#	#	hypoechoic	epid. hypoechoic	bulky	enlarged	hypervascular	increased vascularity	testis	one other organ proximity	#	#
383-1-1		testicular enlargement and the presence of bilateral multiple hypoechoic nodules involving both the testis and the epididymis […] Doppler sonography showed rich, mostly peripheral vascularity of the nodules	#	#	#	#	#	hypoechoic	hypoechoic	multiple	multiple unnumbered	nodules	round or oval/nodular	#	#	#	#	#	#	#	#	rich, mostly peripheral vascularity	increased vascularity	testis	one other organ proximity	#	#
385-1-2		left hemiscrotum revealed in the tail of the left epididymis an abscess appearing as a heterogeneously hypoechoic mass with a peripheral hyperechoic rim [...] and a draining sinus from the abscess to the scrotal skin; a hypoechoic nodular lesion in the minimally enlarged left epididymal head [...]; and multiple small, hypoechoic nodules in the diffusely enlarged left testis [...]. Sonograms of th…	and a draining sinus from the abscess to the scrotal skin;	#	#	in the tail	localized one area	an abscess appearing as a heterogeneously hypoechoic mass	mixed or complex with hypo- and/or hypoechoic elements	a	single	#	#	#	#	with a peripheral hyperechoic rim	hyperechoic change	#	#	#	#	#	#	and multiple small, hypoechoic nodules in the diffusely enlarged left testis	one other organ proximity	#	#
385-1-3		left hemiscrotum revealed in the tail of the left epididymis an abscess appearing as a heterogeneously hypoechoic mass with a peripheral hyperechoic rim [...] and a draining sinus from the abscess to the scrotal skin; a hypoechoic nodular lesion in the minimally enlarged left epididymal head [...]; and multiple small, hypoechoic nodules in the diffusely enlarged left testis [...]. Sonograms of th…	#	#	#	in the head [but also other epididymis]	disseminated or multiple areas	hypoechoic	hypoechoic	a […but other side also 1]	>1, numbered	nodular	round or oval/nodular	#	#	#	#	#	#	minimally enlarged	enlarged	#	#	testis	one other organ proximity	#	#
400-1-1		power Doppler US shows an enlarged tail of the epididymis, with heterogeneously decreased echogenicity and several spotty flow signals [...] in the peripheral portion of the epididymal lesion; however, flow signal is not seen in the central portion.	#	#	#	tail	localized one area	#	#	#	#	#	#	#	#	#	#	heterogeneously decreased echogenicity	epid. heterogenous echotexture	enlarged	enlarged	several spotty flow signals […] however, flow signal is not seen in the central portion.	mixed with hyper and hypovascularization	#	#	#	#
400-2-1		power Doppler US shows an enlarged tail of the epididymis with homogeneously decreased echogenicity and focal spotty flow signals in the peripheral portion of the epididymal lesion	#	#	#	tail	localized one area	#	#	#	#	#	#	#	#	#	#	homogeneously decreaser	epid. hypoechoic	enlarged	enlarged	focal spotty flow signals	normal or preserved vacularity	#	#	#	#
400-3-1		color Doppler US shows an enlarged tail of the epididymis, with heterogeneously decreased echogenicity and linear and spotty flow signals […] in the peripheral portion of the epididymal lesion	#	#	#	tail	localized one area	#	#	#	#	#	#	#	#	#	#	heterogeneously decreased echogenicity	epid. heterogenous echotexture	enlarged	enlarged	linear and spotty flow signal	normal or preserved vacularity	#	#	#	#
400-4-1		color Doppler US shows diffuse involvement of the epididymis, with heterogeneously decreased echogenicity and linear and spotty flow signals […] in the peripheral portion of the epididymal lesion	#	#	#	#	#	#	#	#	#	#	#	#	#	#	#	heterogeneously decreased echogenicity	epid. heterogenous echotexture	#	#	linear and spotty flow signal	normal or preserved vacularity	#	#	#	#
401-1-1		power Doppler sonogram shows a large heterogeneously hypoechoic lesion, measuring about 2.5 cm, with a few spotty flow signals […] in the epididymal tail	#	2.5cm	>=1cm	tail	localized one area	heterogeneously hypoechoic	mixed or complex with hypo- and/or hypoechoic elements	a	single	#	#	#	#	#	#	#	#	#	#	a few spotty flow signals	decreased vascularity	#	#	#	#
402-1-1		color Doppler sonogram shows large abscess measuring approximately 1.6 cm in diameter with heterogeneously low echogenicity in epididymal tail, with few spotty flow signals in peripheral portion of abscess [...]. Epididymal abscess is surrounded by hyperechoic rim	#	large	>=1cm	tail	localized one area	heterogeneously low echogenicity	mixed or complex with hypo- and/or hypoechoic elements	large abscess	single	#	#	#	#	surrounded by hyperechoic rim	hyperechoic change	#	#	#	#	with few spotty flow signals in peripheral portion of abscess	decreased vascularity	#	#	#	#
402-2-1		power Doppler sonogram shows heterogeneously hypoechoic abscess measuring about 1.1 cm in epididymal body. Few flow signals are seen in peripheral portion of epididymal abscess [...]. Note heterogeneous echogenicity with ill-defined hypoechoic areas and slightly increased flow signals in testis	#	1.1cm	>=1cm	in epididymal body	localized one area	heterogeneously hypoechoic	mixed or complex with hypo- and/or hypoechoic elements	abscess	single	#	#	#	#	#	#	#	#	#	#	few flow signals	decreased vascularity	and testis	one other organ proximity	#	#
58-1-1		a hypoechoic, heterogeneous mass in the tail of the left epididymis, measuring 21 mm by 14 mm, imprinting on the adjacent testicular parenchyma […]. Echodoppler study showed a vascular signal within the lesion [Une échographie scrotale mettait en évidence une masse de la queue de l’épididyme gauche, hypo-échogène et hétérogène, mesurant 21 mm sur 14 mm, imprimant une empreinte sur le parenchyme t…	imprinting on the adjacent testicular parenchyma	21mm by 14mm	>=1cm	tail	localized one area	hypoechoic heterogeneous	mixed or complex with hypo- and/or hypoechoic elements	a	single	#	#	#	#	#	#	#	#	#	#	a vascular signal	normal or preserved vacularity	#	#	#	#
dis A 264-1		ill-marginated heterogeneously hypoechoic masses	#	#	#	#	#	heterogeneously hypoechoic	hypoechoic	masses	multiple unnumbered	#	#	ill-marginated	ill-defined	#	#	#	#	#	#	#	#	#	#	#	#
dis A 264-2		ill-marginated heterogeneously hypoechoic masses with punctate sonolucent foci	#	#	#	#	#	heterogeneously hypoechoic	mixed or complex with hypo- and/or hypoechoic elements	masses	multiple unnumbered	#	#	ill-marginated	ill-defined	#	#	#	#	#	#	#	#	#	#	#	#
dis A 330-1	epididymal enlargement was diffuse in two thirds [...] of patients, while in the remainder it was limited to either the head and body or tail portion of the epididymis. The involved epididymis showed a markedly heterogeneous echo texture [...] The margin between the testis and epididymis was irregular	epididymal enlargement was diffuse in two thirds [...] of patients, while in the remainder it was limited to either the head and body or tail portion of the epididymis. The involved epididymis showed a markedly heterogeneous echo texture [...] The margin between the testis and epididymis was irregular	#	#	#	variable	#	#	#	#	#	#	#	#	#	#	#	heterogeneous	epid. heterogenous echotexture	enlargement	enlarged	#	#	margin .. Irrgeular	one other organ proximity	#	#

## Sheet: Liver
Pattern ID	Full quotation	not within clear category, quote	Lesion Size, quotation	Lesion size, label	Lesion location, qote	Lesion location, label	Lesion echogenicity, quote	Lesion echogenicity, label	Number of lesions, quote	Number of lesion, label	lesion shape (not border!), quote	lesion shape, label	lesion border quote	lesion border, label	surrounding tissue, quote	surrounding tissue, label	liver echotexture changes, quote	liver echotexture changes, label	liver size, quote	liver size, label	vascularity, quote	vascularity, label	other organs affected (not including lung!), quote	other organ label	bile system	bile system label	calcification?	calcification, label
3-1-1	a hypoechoic mass located mainly in the parenchyma of the left hepatic lobe, part of which communicated with the abdominal wall	#	#	#	left hepatic lobe	localized one area	hypoechoic	hypoechoic	a	single	#	#	#	#	#	#	#	#	#	#	#	#	abdominal wall	one other organ proximity	#	#	#	#
54-8-2	a hypoechoic focal lesion with irregular echogenic margins in the left lobe	#	#	#	focal	localized one area	hypoechoic	hypoechoic	a	single	#	#	irregular echogenic margins	ill-defined	#	#	#	#	#	#	#	#	#	#	#	#	#	#
55-1-1	a 5.6 × 6.8 × 8.8 cm ill-defined, heterogeneous hypoechoic lesion reaching up to the liver surface with cystic areas in the right lobe of the liver suggestive of an abscess	suggestive of an abscess	5.6x6.8x8.8	>5 large	right lobe reaching up to the liver surface	localized one area	heterogeneous hypoechoic … with cystic areas	mixed or complex with hypo- and/or hypoechoic elements	a	single	#	#	ill-defined	ill-defined	#	#	#	#	#	#	#	#	#	#	#	#	#	#
75-1-1	an oval hypoechoic lesion [...] in segment 8 contiguous with the liver capsule [...] color doppler image showing a weak intralesional flow signal [CEUS:] arterial phase image [...] a nonenhanced center surrounded by a thick hyperenhanced rim [which] fades out	#	#	#	segment 8 contiguous with the. Liver capsule	localized one area	hypoechoic	hypoechoic	an	single	oval	round or oval/nodular	#	#	#	#	#	#	#	#	weak intralesional flow signal … a nonenhanced center surrounded by a hyperenhanced rim	mixed with hyper and hypovascularization	#	#	#	#	#	#
75-2-1	round tumorlike heterogeneous hypoechoic lesion [...] in segment 4 [...] diameter 3.2 cm [...] color doppler image showing perilesional and intralesional vessels [CEUS:] arterial phase [...] hyperenhanced lesion [...] diameter markedly larger than on [conventional ultrasound] [...] rim enhancement [...] persisting throughout the portal phase	tumorlike	3.2cm	1-5cm or medium	segment 4	localized one area	heterogeneous hypoechoic	mixed or complex with hypo- and/or hypoechoic elements	a	single	round	round or oval/nodular	#	#	#	#	#	#	#	#	[CEUS:] arterial phase [...] hyperenhanced lesion [...] diameter markedly larger than on [conventional ultrasound] [...] rim enhancement [...] persisting throughout the portal phase	increased vascularity	#	#	#	#	#	#
75-3-1	2 poorly defined hypoechoic lesions [...] without distinct rim enhancement on CEUS [...] in the portal venous phase [...] the lesions remain hypoenhanced	without distinct rim enhancement on CEUS [...]	#	#	#	#	hypoechoic	hypoechoic	2	>1, numbered	#	#	poorly defined	ill-defined	#	#	#	#	#	#	in the portal venous phase [...] the lesions remain hypoenhanced	decreased vascularity	#	#	#	#	#	#
76-1-1	hypoechogenic image with well-defined margins	image	#	#	#	#	hypoechoic	hypoechoic	#	#	#	#	well-defined	well defined	#	#	#	#	#	#	#	#	#	#	#	#	#	#
78-1-1	a cavity/bile lake […] in the right lobe of liver with adjacent echogenic (partially calcified) nodules […] Dilated left intrahepatic ducts seen	#	#	#	right lobe of liver	localized one area	#	#	a	single	#	#	#	#	with adjacent echogenic … nodules	hyperechoic change	#	#	#	#	#	#	#	#	dilated left intrahepatic ducts	dilated intrahepatic	partly calcified	calcification
100-1-1	a non-homogenous echo structure of the liver, and [three up to 25mm sized] hypoechogenic nodules	#	up to 25mm	1-5cm or medium	#	#	hypoechogenic	hypoechoic	three	>1, numbered	nodules	round or oval/nodular	#	#	#	#	non-homogeneous	liver heterogenous echotexture	#	#	#	#	#	#	#	#	#	#
152-1-1	multiple [well-defined] hypoechoic lesions of 1 to 2 cm in both hepatic lobes and spleen	#	1 to 2 cm	1-5cm or medium	both hepatic lobes	disseminated or multiple areas	hypoechoic	hypoechoic	multiple	multiple unnumbered	#	#	well-defined	well defined	#	#	#	#	#	#	#	#	spleen	one organ distant	#	#	#	#
152-2-1	multiple scattered hypoechoeic 5–10-mm lesions in both hepatic lobes [...] and the spleen	#	5-10mm	<=1cm or small	scattered	disseminated or multiple areas	hypoechoic	hypoechoic	multiple	multiple unnumbered	#	#	#	#	#	#	#	#	#	#	#	#	spleen	one organ distant	#	#	#	#
152-3-1	focal area of reduced echogenicity [...] multiple pin-head–sized hypoechoeic coalescing foci in the superior surface of right hepatic lobe [...] The remaining liver parenchyma was normal	coalescing	pin-head	<=1cm or small	in the superior surface of right hepatic lobe	localized one area	hypoechoic	hypoechoic	multiple	multiple unnumbered	#	#	#	#	focal area of reduced echogenicity	hypoechoic change	#	#	#	#	#	#	#	#	#	#	#	#
152-4-1	a region of altered echo texture in the posterosuperior surface of the right hepatic lobe formed by coalescence of multiple miliary-sized hypoechoeic foci	coalescence … region of altered echotexture	miliary-sized	<=1cm or small	in the posterosuperior surface of the right hepatic lobe	localized one area	hypoechoic	hypoechoic	multiple	multiple unnumbered	#	#	#	#	#	#	#	#	#	#	#	#	#	#	#	#	#	#
156-1-1	two cystic space occupying ill-defined, heterogeneous hypo-echoic lesions both measuring 3×3 cm and one solid lesion measuring 2.5×3 cm in the right lobe of liver	space occupying	3x3 … 2.5x3	1-5cm or medium	right lobe	localized one area	cystic … heterogeneous hypoechoic	mixed or complex with hypo- and/or hypoechoic elements	2	>1, numbered	#	#	ill-defined	ill-defined	#	#	#	#	#	#	#	#	#	#	#	#	#	#
159-1-1	subtle ill-defined hypoechoic lesions suggestive of micronodular TB	subtle	#	#	#	#	hypoechoic	hypoechoic	lesions	multiple unnumbered	#	#	ill-defined	ill-defined	#	#	#	#	#	#	#	#	#	#	#	#	#	#
165-1-1	ill-defined, heterogeneous hypoechoic lesions reaching up to the liver surface with cystic areas in the right lobe of the liver suggestive of a [multiseptate] abscess	reaching up to the liver surface	#	#	right lobe	localized one area	heterogeneous hypoechoic … with cystic areas	mixed or complex with hypo- and/or hypoechoic elements	lesions	multiple unnumbered	#	#	ill-defined	ill-defined	#	#	#	#	#	#	#	#	#	#	#	#	#	#
166-1-1	a round hypoechoic lesion in the medical segment	#	#	#	segment	localized one area	hypoechoic	hypoechoic	a	single	round	round or oval/nodular	#	#	#	#	#	#	#	#	#	#	#	#	#	#	#	#
205-1-1	marked hepatomegaly with a tumor with an unclear border in the VIII subsegment of the liver consisting partially of hypoechoic mass, with the hyperechoic area measuring 7 cm	tumor	7cm	>5 large	VIII subsegment	localized one area	hypoechoic … hyperechoic	mixed or complex with hypo- and/or hypoechoic elements	a	single	#	#	unclear border	ill-defined	#	#	#	#	hepatomagaly	enlarged	#	#	#	#	#	#	#	#
210-1-1	An ovoid-shaped, low-echoic lesion [homogeneous]	#	#	#	#	#	low-echoic	hypoechoic	an	single	ovoid-shaped	round or oval/nodular	#	#	#	#	#	#	#	#	#	#	#	#	#	#	#	#
210-2-1	An ovoid-shaped, low-echoic lesion [homogeneous] with subtle posterior acoustic enhancement	#	#	#	#	#	low-echoic	hypoechoic	an	single	ovoid-shaped	round or oval/nodular	#	#	posterior acoustic enhancement	hyperechoic change	#	#	#	#	#	#	#	#	#	#	#	#
254-1-1	an enlarged liver showing a few rounded to oval hypoechoic lesions in both lobes, with the largest measuring 2.5×2 cm, in the right lobe of the liver	#	2.5-2cm	1-5cm or medium	both lobes	disseminated or multiple areas	hypoechoic	hypoechoic	a few	multiple unnumbered	rounded to oval	round or oval/nodular	#	#	#	#	#	#	enlarged	enlarged	#	#	#	#	#	#	#	#
262-1-1	multiple liver abscesses […] hypo-echoic liver lesions with central calcification	#	#	#	#	#	hypoechoic	mixed or complex with hypo- and/or hypoechoic elements	multiple	multiple unnumbered	#	#	#	#	#	#	#	#	#	#	#	#	#	#	#	#	central calcification	calcification
281-1-1	hypoechogenic lesions of the liver, measuring 10mm	#	10mm	<=1cm or small	#	#	hypoechogenic	hypoechoic	lesions	multiple unnumbered	#	#	#	#	#	#	#	#	#	#	#	#	#	#	#	#	#	#
414-1-1	multiple unequal-sized hypoecho nodules with an unclear boundary in the capsule of right hepatic anterior and posterior lobe and the posterior peritoneum. [Detailed data about their sizes were listed. A: 1.02 cm; B: 2.31 cm × 1.70 cm × 2.54 cm; C: 7.04 cm × 6.37 cm; D: 4.34 cm; E: 2.44 cm × 1.61 cm; F: 2.04 cm × 1.45 cm.]	#	unequal sized	variable not uniform	in the capsule of right hepatic anterior and posterior lobe and the posterior peritoneum	localized one area	hypoecho	hypoechoic	multiple	multiple unnumbered	nodules	round or oval/nodular	unclear boundary	ill-defined	#	#	#	#	#	#	#	#	peritoneum	one other organ proximity	#	#	#	#
398-1-1	an isoechoic lesion [...] with a poorly defined margin in segment 2 of the liver. [...] On [contrast enhanced sonography] homogeneous hyperenhancement [...] is shown 10 seconds after contrast agent injection. The adjacent liver parenchyma is heterogeneous because it is not enhanced completely at such an early point. [...] Hypoenhancement of the lesion [...] is shown 21 (C) and 99 (D) seconds afte…	#	#	#	segment 2	localized one area	isoechoic	isoechoic	#	#	#	#	poorly defined	ill-defined	#	#	#	#	#	#	hyperenhancement …	increased vascularity	#	#	#	#	#	#
388-1-1	nodularity and [coarse] heterogeneity of the liver parenchyma […] Areas of [increased echogenecity and] shadowing suggestive of calcification were noted in some of these nodular areas	nodularity	#	#	#	#	#	#	#	#	#	#	#	#	#	#	nodularity and coarse heterogeneity	liver heterogenous echotexture	nodularity	irregular surface	#	#	#	#	#	#	calcification	calcification
382-1-1	multiple, discrete hypoechoic foci […] up to 8 mm in diameter, scattered throughout the liver [and periportal lymph nodes up to 1 cm in size]	#	up to 8mm	<=1cm or small	scattered	disseminated or multiple areas	hypoechoic	hypoechoic	multiple	multiple unnumbered	#	#	#	#	#	#	#	#	#	#	#	#	portal lymph nodes	one other organ proximity	#	#	#	#
368-1-1	coarsened echo texture of liver with surface nodularity.Abdominal sonography with high-frequency superficial probe showing a coarsened echo texture of the liver with surface nodularity and multiple hyperechoic nodules scattered throughout the liver parenchyma.	#	#	#	scattered	disseminated or multiple areas	hyperechoic	hyperechoic	multiple	multiple unnumbered	nodules	round or oval/nodular	#	#	#	#	coarsened	liver heterogenous echotexture	surface nodularity	irregular surface	#	#	#	#	#	#	#	#
355-1-1	multiple heteroechoic lesions in both lobes of the liver and the caudate lobe, with a central area of zone of liquefaction, with irregular heteroechoic peripheral walls suggestive of liver abscess with periportal lymphadenopathy.	#	#	#	both lobes	disseminated or multiple areas	heteroechoic	mixed or complex with hypo- and/or hypoechoic elements	multiple	multiple unnumbered	#	#	irregular heteroechoic walls	ill-defined	#	#	#	#	#	#	#	#	periportal lymphadenopathy	one other organ proximity	#	#	#	#
355-2-1	a single large liver abscess in the posterio-superior part of the right lobe of liver which measured 12.4cm X 10.3cm X 9.1cm with internal echoes and a thick and saggy wall	abscess … thick and saggy wall	12.4cmx10.3cmx9.1cm	>5 large	in the posterio-superior part of the right lobe of liver	localized one area	with internal echoes	mixed or complex with hypo- and/or hypoechoic elements	single	single	#	#	#	#	#	#	#	#	#	#	#	#	#	#	#	#	#	#
344-1-1	hepatomegaly with an irregular hypoechoic mass in the left liver lobe. Right liver lobe had small multiple masses	irregular	small	variable not uniform	left … right	disseminated or multiple areas	hypoechoic	hypoechoic	multiple	multiple unnumbered	irregular	irregular or no clear shape	#	#	#	#	#	#	hepatomagaly	enlarged	#	#	#	#	#	#	#	#
325-1-1	hepato-splenomegaly with multiple small hypoechoic nodules that were scattered throughout the liver and spleen	#	small	<=1cm or small	scattered	disseminated or multiple areas	hypoechoic	hypoechoic	multiple	multiple unnumbered	nodules	round or oval/nodular	#	#	#	#	#	#	hepatosplenomegaly	enlarged	#	#	spleen	one organ distant	#	#	#	#
84-1-1	multiple rounded hepatic formations with a tissue echostructure and hypoechoic centre	#	#	#	#	#	tissue echotexture. And hypoechoic centre	mixed or complex with hypo- and/or hypoechoic elements	multiple	multiple unnumbered	rounded	round or oval/nodular	#	#	#	#	#	#	#	#	#	#	#	#	#	#	#	#
190-1-1	hepatomegaly with rounded, well-limited lesions that were isoechoic with respect to the liver parenchyma [...]. [Tomodensitometry] multiple hypodense masses, not enhanced after injection of contrast medium [...].	#	#	#	#	#	isoechoic	isoechoic	lesions	multiple unnumbered	rounded	round or oval/nodular	well-limited	well defined	#	#	#	#	hepatomagaly	enlarged	#	#	#	#	#	#	#	#
271-1-1	a multi-micronodular hepatomegaly disseminated [...] in the whole hepatic parenchyma and an ascites of medium abundance located in the pelvis [...]. The micronodules were homogeneously hypoechoic with no Doppler signal. They measured between 3 and 4 mm in diameter. Their walls were hyperechoic, thick and irregular. They sometimes showed posterior acoustic enhancement [...]. We did not find any de…	thick and irregular … posterior enhancement ….ascites	micronodules … 3-4mm	<=1cm or small	whole hepatic	disseminated or multiple areas	homogeneously hypoechoic	hypoechoic	multi-micronodular	multiple unnumbered	noduli	round or oval/nodular	irregular	ill-defined	their walls were hyperechoic	hyperechoic change	#	#	hepatomagaly	enlarged	no doppler signal	decreased vascularity	#	#	#	#	#	#
108-1-1	multiple hypoechoic lesions in the liver and spleen with evidence of calcification	#	#	#	#	#	hypoechoic	hypoechoic	multiple	multiple unnumbered	#	#	#	#	#	#	#	#	#	#	#	#	spleen	one other organ proximity	#	#	calcification	calcification
dis A 340-1	Miliary: micro-nodules scattered randomly through the hepatic parenchyma. […] these were characterised as hypoechoic lesions; <2cm	micro-nodules <2cm	#	<=1cm or small	scattered	disseminated or multiple areas	hypoechoic	hypoechoic	lesions	multiple unnumbered	micronodules	round or oval/nodular	#	#	#	#	#	#	#	#	#	#	#	#	#	#	#	#
dis A 340-2	Macronodular with anechoic core, hypoechoic, single lesion >=2cm	#	macronodular	1-5cm or medium	#	#	anechoic .. Hypoechoic	mixed or complex with hypo- and/or hypoechoic elements	single	single	macronodular	round or oval/nodular	#	#	#	#	#	#	#	#	#	#	#	#	#	#	#	#
dis A 340-3	Macronodular without anechoic core; 1 to >=5 lesions >=2cm	1 to >=5 lesions	macronodular	1-5cm or medium	#	#	Hypoechoic	hypoechoic	#	#	macronodular	round or oval/nodular	#	#	#	#	#	#	#	#	#	#	#	#	#	#	#	#
dis A 340-4	Serohepatic pattern: multiple nodular thin-walled subcapsular lesions, hypo-anechoic	thin-walled … subcapsular	#	#	#	#	hypo-anechoic	mixed or complex with hypo- and/or hypoechoic elements	multiple	multiple unnumbered	nodular	round or oval/nodular	#	#	#	#	#	#	#	#	#	#	#	#	#	#	#	#

## Sheet: Prostate
Pattern ID	Single case or distribution	Full quotation	not within clear category, quote	Lesion Size, quotation	Lesion size, label	Lesion location, qote	Lesion location, label	Lesion echogenicity, quote	Lesion echogenicity, label	Number of lesions, quote	Number of lesion, label	lesion shape (not border!), quote	lesion shape, label	lesion border quote	lesion border, label	surrounding tissue, quote	surrounding tissue, label	prostate echotexture changes, quote	prostate echotexture changes, label	prostate size, quote	prostate size, label	vascularity, quote	vascularity, label	prostate or seminal gland, quote	prostate or seminal gland, label	calcification, quote	calcification, label
51-1-1		massive enlargement of prostate with central avascular necrotic area showing moving internal echoes	#	#	#	central	central	necrotic area showing moving internal echoes	mixed or complex with hypo- and/or hypoechoic elements	area	single	#	#	#	#	#	#	#	#	massive enlargement	enlarged	avascular necrotic area	decreased vascularity	prostate	prostate	#	#
109-1-1		a cystic oval area measuring 4.2 x 3.7 cm with tiny echogenic particles in an unechoic zone (pus) in the area of the seminal vesicle just posterosuperior to the prostate		4.2x3.7cm	>=1cm	#	#	tiny echoigenic particles in an unechoic zone	mixed or complex with hypo- and/or hypoechoic elements	a	single	cystic oval area	round or oval/nodular	#	#	in an unechoic zone	hypoechoic change	#	#	#	#	#	#	in the area of the seminal gland	seminal gland	#	#
189-3-1		hypoechoic nodule [...] in peripheral zone [...] hypervascularity in the same nodule	#	#	#	peripheral zone	peripheral	hypoechoic	hypoechoic	nodule	single	nodule	round or oval/nodular	#	#	#	#	#	#	#	#	hypervascularity	increased vascularity	prostate	prostate	#	#
189-4-1		low-echoic mass replacing prostate [...] posterior enhancement of mass suggests that this lesion is cyst	#	#	#	#	#	low-echoic	hypoechoic	mass	single	#	#	#	#	posterior enhancement	hyperechoic change	#	#	#	#	#	#	#	#	#	#
258-2-1		the prostate was enlarged and hypoechoic with evidence of abscess formation [...] extending into the right seminal vesicle with enlargement and thickening of the seminal vesicle and collection with internal echoes seen in the seminal vesicle	#	#	#	#	#	collection with internal echoes	mixed or complex with hypo- and/or hypoechoic elements	#	#	#	#	#	#	#	#	hypoechoic	prostate hypoechoic	enlarged	enlarged	#	#	extending into the right seminal vesicle	both	#	#
261-1-1		multiple hypoechoic areas	#	#	#	#	#	hypoechoic	hypoechoic	multiple	multiple unnumbered	#	#	#	#	#	#	#	#	#	#	#	#	#	prostate	#	#
261-2-1		hypoechoic nodule, calcification	#	#	#	#	#	hypoechoic	hypoechoic	nodule	single	nodule	round or oval/nodular	#	#	#	#	#	#	#	#	#	#	#	prostate	calcification	calc
261-3-1		hypoechoic nodule with calcification	#	#	#	#	#	hypoechoic	hypoechoic	nodule	single	nodule	round or oval/nodular	#	#	#	#	#	#	#	#	#	#	#	prostate	calcification	calc
371-1-1		TRUS: enlarged prostate containing a large hypoechoic mass in the right peripheral gland protruding from the base and deforming the capsule; diffuse abnormal low echogenicity of the peripheral zone. Color Doppler sonographic imaging did not reveal any hypervascular area within the hypoechoic mass initially detected with TRUS. Vascular signals were scattered, especially in the peripheral location …	#	large	>=1cm	peripheral	peripheral	low echogenicity	hypoechoic	a	single	#	#	#	#	diffuse abnormal low echogenicity of the peripheral zone	hyperechoic change	#	#	enlarged	enlarged	Vascular signals were scattered	normal or preserved vacularity	prostate	prostate	#	#
322-1-2		[an] enlarged prostate with multiple hypoechoic lesions- suggesting prostatis and enlarged hypoechoic left seminal vesicle with increased vascularity-suggesting seminal vesiculitis	#	#	#	#	#	hypoechoic	hypoechoic	multiple	multiple unnumbered	#	#	#	#	#	#	#	#	enlarged	enlarged	increased	increased vascularity	prostate … seminal	both	#	#
301-1-1		[TRUS] of the prostate gland revealed an ill-defined mass, which was 7 x 7 cm in its right lobe, which contained anechoic areas consistent with fluid and solid debris; focal decreased echogenicity was observed peripherally on the rim of the prostate gland.	#	7x7cm	>=1cm	7x7	mixed	anechoic areas consistent with fluid and solid debris	mixed or complex with hypo- and/or hypoechoic elements	an	single	#	#	ill-defined	ill-defined	#	#	decreased echogenicity	prostate hypoechoic	#	#	#	#	prostate	prostate	#	#

## Sheet: Pancreas
Pattern ID	Full quotation	not within clear category, quote	Lesion Size, quotation	Lesion size, label	Lesion location, qote	Lesion location, label	Lesion echogenicity, quote	Lesion echogenicity, label	Number of lesions, quote	Number of lesion, label	lesion shape (not border!), quote	lesion shape, label	lesion border quote	lesion border, label	surrounding tissue, quote	surrounding tissue, label	pancreas echotexture changes, quote	pancreas echotexture changes, label	pancreas size, quote	pancreas size, label	vascularity, quote	vascularity, label	bile system	bile system label	organ border	organ border label	organ surrounding	organ surrounding label	calcification	calcification, label
15-1-1	pancreatic body mass of heterogeneous echotexture and ill- defined margins	#	#	#	body	localized one area	heterogeneous	mixed or complex with hypo- and/or hypoechoic elements	mass	single	#	#	ill-defined	ill-defined	#	#	#	#	#	#	#	#	#		#	#	#	#	#	#
40-1-1	at the head of pancreas, just distal to the genu a 2.76¥2.05 cm hypoechoic, ill defined mass next to the duodenum	#	2.76-2.05	>2 or large	at the head	localized one area	hypoechoic	hypoechoic	a	single	#	#	ill-defined	ill-defined	#	#	#	#	#	#	#	#	#	#	#	#	#	#	#	#
44-1-1	a 3cm x 2cm septated cystic mass in the head of pancreas [...] There was no distinct interface between the mass and the portal vein and superior mesenteric vein. Multiple enlarged lymph nodes were seen adjacent to the mass	#	3x2	>2 or large	head	localized one area	septated	mixed or complex with hypo- and/or hypoechoic elements	a	single	#	#	no distinct interface	ill-defined	#	#	#	#	#	#	#	#	#	#	#	#	multiple enlarged lymph nodes were seen adjacent	lymphadenopathy	#	#
54-9-1	an anechoic collection of fluid [...] with irregular, shaggy walls	#	#	#	#	#	anechoic	hypoechoic	an	single	#	#	irregular, shaggy	ill-defined	#	#	#	#	#	#	#	#	#	#	#	#	#	#	#	#
60-1-1	a multicystic mass was seen in the head and body of the pancreas with side-branch communication and without internal doppler signal [...] conglomerate of thin-walled cysts (cyst-by-cyst appearance)	side-branch communication	#	#	head and body	disseminated or multiple areas	#	#	cyst by cyst	multiple unnumbered	#	#	#	#	#	#	#	#	#	#	without internal doppler	decreased vascularity	#	#	#	#	#	#	#	#
69-1-1	a large, 2-2.5cm anechoic homogeneous, well-defined mass which lay adjacent to the neck of the pancreas	#	2-2.5cm	>2 or large	neck of the pancreas	localized one area	anechoic	hypoechoic	a	single	#	#	well-defined	well defined	#	#	#	#	#	#	#	#	#	#	#	#	#	#	#	#
124-1-1	[extracorporal:] a non-vascular, 3,8 x 1,8 cm mass with cystic and solid components [EUS:] a septated cystic lesion in the area of the pancreatic head [...] The pancreas itself appeared heterogeneous with a chunky pattern but without calcifications	#	3.8x1.8	>2 or large	pancreatic head	localized one area	cystic and solid	mixed or complex with hypo- and/or hypoechoic elements	a	single	#	#	#	#	#	#	heterogeneous with a chunky pattern	pancreas heterogenous echotexture	#	#	non-vascular	decreased vascularity	#	#	#	#	#	#	#	#
134-1-1	enlarged head of pancreas with a hypoechoic mass [… the common bile duct] wasdilated with smooth narrowing of the intrapancreatic segment, inside the hypoechoic mass [...] there was no vascjular involvement by the mass	#	#	#	pancreatic head	localized one area	hypoechoic	hypoechoic	a	single	#	#	#	#	#	#	#	#	enlargedhead	enlarged	no vascular involvement	decreased vascularity	dilated. With smooth narrowing. Of the intrapancreatic head	dilated extrahepatic	#	#	#	#	#	#
134-2-1	enlarged and hypoechoic head of the pancreas [… the common bile duct] was dilated and measured 9 mm in the upper part, with smooth tapering at the lower end	#	#	#	#	#	#	#	#	#	#	#	#	#	#	#	hypoechoic	pancreas hypoechoic	enlargedhead	enlarged	#	#	dilated	dilated extrahepatic	#	#	#	#	#	#
158-1-1	[abdominal ultrasound showed an] ill-defined hypoechoic mass measuring 3.5x2.5 cm in head of pancreas with dilated common bile duct [… EUS] revealed 4x 2.5 cm hypervascular mass in head of pancreas, extending into body. Mass was seen infiltrating portal vein, splenic and hepatic artery and also blocking the dilated CBD	#	3.5x2.5	>2 or large	head .. Extending into the body	disseminated or multiple areas	hypoechoic	hypoechoic	an	single	#	#	ill-defined	ill-defined	#	#	#	#	#	#	hypervascular	increased vascularity	dilated	dilated extrahepatic	#	#	infiltrating portal vein, splenic and hepatic arter	portal vein invasion	#	#
172-1-1	Am Pankreaskopf eine echoarme, solide, suspekte Raum- forderung, allerdings glatt begrenzt mit wabiger Struktur [translation: at the head of the pancreas a mass which is echo-poor, solid, suspect, smoothly martinated, honeycomb-like structure]	wabiger Struktur	#	#	at the head	localized one area	hypoechoic	hypoechoic	a	single	#	#	smoothly marginated	well defined	#	#	#	#	#	#	#	#	#	#	#	#	#	#	#	#
173-1-1	irregularly contoured, hypoechoic, cystic lesion in the head of the pancreas on EUS: Lobulated multicystic lesion of heterogeneous echotexture and focal calcification]	#	#	#	in the head	localized one area	hypoechoic…heterogeneous	mixed or complex with hypo- and/or hypoechoic elements	lesion	single	lobulated	landscape-like/lobulated	irregularly contoured	ill-defined	#	#	#	#	#	#	#	#	#	#	#	#	#	#	focal calcification	calcification
186-1-1	ill-defined hypoechoic 20∗30 mm mass of the uncinate process with no vascular invasion	#	20x30	>2 or large	uncinate process	localized one area	hypoechoic	hypoechoic	mass	single	#	#	ill-defined	ill-defined	#	#	#	#	#	#	no vascular invasion	decreased vascularity	#	#	#	#	#	#	#	#
196-1-1	a large, heterogeneous mass with poorly defined margins [...] that appeared to displace the left hepatic lobe rather than invade it	displace	large	>2 or large	#	#	heterogeneous	mixed or complex with hypo- and/or hypoechoic elements	a	single	#	#	poorly defined margins	ill-defined	#	#	#	#	#	#	#	#	#	#	#	#	#	#	#	#
202-1-1	an irregular hypoechoic lesion of 3 cm × 4.4 cm in the head and uncinate process of pancreas, and with dilation of entire bile duct system	#	3x4.4	>2 or large	in the head. And uncinate	localized one area	hypoechoic	hypoechoic	an	single	irregular	irregular or no clear shape	#	#	#	#	#	#	#	#	#	#	dilation of the entire bile duct system	dilated intra and extrahepatic	#	#	#	#	#	#
221-1-1	a 6.0 x 2.7 cm atypical thick-walled multicystic peripancreatic lesion abutting, but not extending into, the head of the pancreas [...]. Multiple thin walled intracystic septae with a solid component were noted.	atypical .. Peripancreatic	6x2.7	>2 or large	#	#	multicystic … septae … solid component	mixed or complex with hypo- and/or hypoechoic elements	a	single	#	#	#	#	#	#	#	#	#	#	#	#	#	#	#	#	#	#	#	#
235-1-1	an irregular contoured hypoechogenic lesion of 6.6 cmm x 4.4 cm in the head of the pancreas [...] with calcification at the edge of the mass [...] color doppler flow imaging did not demonstrate blood stream in the mass.	#	6.6x4.4	>2 or large	in the head	localized one area	hypoechoic	hypoechoic	an	single	#	#	irregularly contoured	ill-defined	#	#	#	#	#	#	did not demonstrate blood stream	decreased vascularity	#	#	#	#	#	#	with calcification	calcification
256-1-1	a well-defined [heterogeneous, hypoechoic], lobulated cystic lesion with fluid debris [and septation and an irregular wall] at the pancreatic head [...] 5.6 cm x 5.3 cm x 5.7 cm	#	5.6.5.3x5.7	>2 or large	#	#	heterogeneous hypoechoic.. Fluid .. Debris … septation	mixed or complex with hypo- and/or hypoechoic elements	a	single	lobulated	landscape-like/lobulated	well-defined	well defined	#	#	#	#	#	#	#	#	#	#	#	#	#	#	#	#
272-1-1	a bulky pancreas with multiple hypoechoic well-defined collections within the body and tail	#	#	#	body and tail	disseminated or multiple areas	hypoechoic	hypoechoic	multiple	multiple unnumbered	#	#	well-defined	well defined	#	#	#	#	bulky	enlarged	#	#	#	#	#	#	#	#	#	#
274-1-1	a 3-cm, low-echoic mass with high-echoic spots in the head of the pancreas.	#	3cm	>2 or large	in the head	localized one area	low-echoic .. With high-echoic	mixed or complex with hypo- and/or hypoechoic elements	a	single	#	#	#	#	#	#	#	#	#	#	#	#	#	#	#	#	#	#	#	#
278-1-1	an edematous pancreas with foci of stranding and lobularity and a mildly dilated and irregular pancreatic duct	#	#	#	#	#	#	#	#	#	#	#	#	#	#	#	foci of stranding	pancreas heterogenous echotexture	edematous	enlarged	#	#	dilated	dilated extrahepatic	lobularity	irregular shape	#	#	#	#
288-1-1	a lobulated hypoechoic mass, with areas of cystic degeneration, in the regions of the pancreas	cystic degeneration	#	#	the regions	disseminated or multiple areas	hypoechoic	hypoechoic	a	single	lobulated	landscape-like/lobulated	#	#	#	#	#	#	#	#	#	#	#	#	#	#	#	#	#	#
295-1-1	a 4.3 cm × 2.5 cm hypoechoic, homogenous mass lesion with a cystic component within the pancreatic head […] In addition, an oval, 1.1 cm × 1.2 cm heterogeneous lymph node adjacent to mass was seen	with a cystic component	4.3x2.5	>2 or large	head	localized one area	hypoechoic	hypoechoic	a	single	#	#	#	#	#	#	#	#	#	#	#	#	#	#	#	#	lymph node	lymphadenopathy	#	#
393-1-1	irregular, hypoechoic mass with poorly defined borders in the pancreatic head in the pancreaticoduodenal groove. Additionally, EUS identified an anechoic lesion in the pancreatic tail, suggestive of a cyst/pseudocyst. The cyst had 2 thinly septated compartments with a thin outer wall and lacked internal debris in the fluid filled cavity.		#	#	head … and tail	disseminated or multiple areas	hypoechoic	hypoechoic	mass… cyst	>1, numbered	irregular	irregular or no clear shape	poorly defined borders	ill-defined	#	#	#	#	#	#	#	#	#	#	#	#	#	#	#	#
393-1-2	irregular, hypoechoic mass with poorly defined borders in the pancreatic head in the pancreaticoduodenal groove. Additionally, EUS identified an anechoic lesion in the pancreatic tail, suggestive of a cyst/pseudocyst. The cyst had 2 thinly septated compartments with a thin outer wall and lacked internal debris in the fluid filled cavity.		#	#	head … and tail	disseminated or multiple areas	hypoechoic	hypoechoic	mass… cyst	>1, numbered	#	#	thin wall	well defined	#	#	#	#	#	#	#	#	#	#	#	#	#	#	#	#
386-1-1	the lesion site consists of lobular hypoechoic masses that have aggregated to form a single lump [...] surrounding the common hepatic artery, including a central heterogeneous hyperechoic region with intensely hyperechoic spots [...]. Contrast ultrasonography [...] reveals no blood flow to the hypoechoic area of the mass, but the hyperechoic region in the central part of the mass is stained	#	#	#	#	#	central heterogeneous hyperechoic region with intensely hyperechoic spots	mixed or complex with hypo- and/or hypoechoic elements	single lump	single	lobular	landscape-like/lobulated	#	#	#	#	#	#	#	#	Contrast ultrasonography [...] reveals no blood flow to the hypoechoic area of the mass, but the hyperechoic region in the central part of the mass is stained	mixed with hyper and hypovascularization	#	#	#	#	#	#	#	#
323-1-1	A hypoechoic, heterogeneous, multilobar lesion of 41 × 25 mm was observed next to the pancreatic isthmus.	#	41x25cm	>2 or large	isthmus	localized one area	hypoechoic, heterogeneous	mixed or complex with hypo- and/or hypoechoic elements	lesion	single	multilobar	landscape-like/lobulated	#	#	#	#	#	#	#	#	#	#	#	#	#	#	#	#	#	#
318-1-1	a well-defined hypoechoic mass, measuring 3cm, in the head and body region of the pancreas and a nondilated common bile duct and pancreatic duct.	#	3cm	>2 or large	head. And body	disseminated or multiple areas	hypoechoic	hypoechoic	a	single	#	#	well-defined	well defined	#	#	#	#	#	#	#	#	#	#	#	#	#	#	#	#
312-1-1	a 3.6 cm × 2.4 cm hypoechoic mass lesion in the head of pancreas […] This lesion was obstructing the [common bile duct] and the pancreatic duct […] and also infiltrating the portal vein […]	#	3.6x2.4cm	>2 or large	head	localized one area	hypoechoic	hypoechoic	a	single	#	#	infiltrating	ill-defined	#	#	#	#	#	#	#	#	#	#	#	#	portal vein	portal vein invasion	#	#
68-1-1	[CEUS] large heterogeneous mass of 3 cm with poorly defined margins.	#	large	>2 or large	#	#	heterogeneous	mixed or complex with hypo- and/or hypoechoic elements	a	single	#	#	poorly defined margins	ill-defined	#	#	#	#	#	#	#	#	#	#	#	#	#	#	#	#
82-1-1	heterogeneous hypo-echogenic mass of the head of the pancreas measuring 6 cm in long axis associated with dilatation of the main bile duct upstream of the mass	#	6cm	>2 or large	head	localized one area	heterogeneous hypoechoic	mixed or complex with hypo- and/or hypoechoic elements	mass	single	#	#	#	#	#	#	#	#	#	#	#	#	main bile duct	dilated extrahepatic	#	#	#	#	#	#
97-1-1	multilobed heterogeneous mass in contact with the head of the pancreas, 80-70mm in diameter, encompassing the celiac trunk and the hepatic hilum, compressing the main bile duct, resulting in dilatation of the intra- and extrahepatic bile ducts, absence of vesicular lithiasis	encompassing the celiac trunk and the hepatic hilum	80-70mm	>2 or large	#	#	heterogeneous	mixed or complex with hypo- and/or hypoechoic elements	mass	single	multilobed	landscape-like/lobulated	#	#	#	#	#	#	#	#	#	#	intra- and extra	dilated intra and extrahepatic	#	#	#	#	#	#
362-1-1	A well-demarcated hypoechoic and homogeneous mass (15 x 12 mm) in the tail of the pancreas.	#	15x12mm	<2cm or small	tail	localized one area	hypoechoic	hypoechoic	a	single	#	#	well-demarcated	well defined	#	#	#	#	#	#	#	#	#	#	#	#	#	#	#	#
362-2-1	A well- demarcated hypoechoic, heterogeneous mass (39 x 32 mm), with both solid and cystic components in the head of the pancreas	#	39x32mm	>2 or large	head	localized one area	hypoechoic, heterogeneous	mixed or complex with hypo- and/or hypoechoic elements	a	single	#	#	well-demarcated	well defined	#	#	#	#	#	#	#	#	#	#	#	#	#	#	#	#
dis A 117-1	isolated hypoechoic focal pancreatic lesions […] hypoenhancing on [contrast enhanced ultrasound] COMMENT	isolated	#	#	#	#	hypoechoic	hypoechoic	lesions	multiple unnumbered	#	#	#	#	#	#	#	#	#	#	hypoenhancing	decreased vascularity	#	#	#	#	#	#	#	#
dis A 315-1	a well-defined hypoechoic mass lesion was noted in the head of pancreas with mean diameter of 3.8 +/- 0.9 cm […]. None […] had any anechoic areas or calcification within the mass lesions. […] power doppler did not demonstrate increased vascularity [...] The common bile duct was dilated in all the patients. COMMENT 1 out of 6 TB patients had pancreatic duct dilation, 1 had invasion of portal vein	COMMENT 1 out of 6 TB patients had pancreatic duct dilation, 1 had invasion of portal vein	3.8cm	>2 or large	head	localized one area	hypoechoic	hypoechoic	a	single	#	#	well-defined	well defined	#	#	#	#	#	#	did not demonstrate increased vascularity	normal or preserved vacularity	#	#	#	#	#	#	#	#
dis A 362-1	a well-demarcated hypoechoic mass COMMENT <30mm "usually" uniform echopattern, >30mm heterogeneous; 4/20 had hyperechoic area s/o calcification	COMMENT <30mm "usually" uniform echopattern, >30mm heterogeneous; 4/20 had hyperechoic area s/o calcification	#	#	#	#	hypoechoic	hypoechoic	a	single	#	#	well-demarcated	well defined	#	#	#	#	#	#	#	#	#	#	#	#	#	#	#	#

## Sheet: Lymph nodes peripheral
Pattern ID	Single case or distribution	Full quotation	not within clear category, quote	node Size largest, quotation	Lesion size, label	node echogenicity	node echogenicity, label	intranodal lesions, quote	intranodal lesions, label	Number of nodes, quote	Number of lesion, label	node shape (not border!), quote	lesion shape, label	node border quote	lesion border, label	surrounding tissue, quote	surrounding tissue, label	vascularity presence, quote	vascularity presence, label	vascularity distribution pattern	vascularity distribution label
18-1-1		displaced hilar vascularity [...] Note the intranodal cystic necrosis [...] explains the absence of vascularity in this area	#	#	#	#	#	cystic	hyp/anechoic necrosis zones	#	#	#	#	#	#	#	#	displaced hilar vascularity … absence of vascularity	normal or preserved vacularity	displaced hilar	displaced intranodal
23-1-1		color doppler [...] with hilar vascularity being displaced [...] by the intranodal cystic necrosis [...] 3-D power doppler sonography [...] mass effect of the intranodal necrosis [...] causes aberration of the hilar vascularity [...] and displacement [...] intranodal necrosis that appears as echolucent areas	#	#	#	#	#	intranodal cystic necrosis … appears as echolucent areas	hyp/anechoic necrosis zones (may include echogenic particles)	#	#	#	#	#	#	#	#	color doppler [...] with hilar vascularity being displaced … mass effect of the intranodal necrosis [...] causes aberration of the hilar vascularity [...] and displacement [...] intranodal necrosis	normal or preserved vacularity	hilar..displaced	displaced intranodal
38-1-1		a well-circumscribed mass superficial to the iliac vessels, with a thick hyperemic rind and central necrosis [...] The center of the mass is markedly hypoechoic and has scattered echogenic foci that are indicative of debris	#	#	#	and has scattered echogenic foci that are indicative of debris	heterogeneous	central necrosis … markedly hypoechoic	hyp/anechoic necrosis zones (may include echogenic particles)	a	single	#	#	well-circumscribed	well defined	#	#	thick hyperemic rind	increased vascularity	#	#
43-1-1		a main lesion with delineation of multiple nodes, an irregular margin, and a tendency toward fusion. The internal echo was hypoechoic and had strong echoes [...] and an echogenic thin layer within the node, deep to the peripheral margin	and an echogenic thin layer within the node, deep to the peripheral margin	#	#	The internal echo was hypoechoic … and had strong echoes	heterogeneous	The internal echo was hypoechoic … and had strong echoes	hyp/anechoic necrosis zones (may include echogenic particles)	multiple	multiple unnumbered	#	#	an irregular margin, and a tendency toward fusion.	ill-defined (matting/bulking)	#	#	#	#	#	#
90-1-1		multiple hypoechoic ovoid or round nodes [...] cystic necrosis within [...] punctate echogenic focus is seen within	#	#	#	hypoechoic	heterogeneous	cystic necrosis within [...] punctate echogenic focus is seen within	hyp/anechoic necrosis zones (may include echogenic particles)	multiple	multiple unnumbered	ovoid or round	rounded (pathological)	#	#	#	#	#	#	#	#
90-2-1		an enlarged hypoechoic round lymph node […] small cystic necrosis [...] within the lymph node	#	enlarged	>1.5cm enlarged	hypoechoic	hypoechoic	cystic necrosis	hyp/anechoic necrosis zones (may include echogenic particles)	an	single	round	rounded (pathological)	#	#	#	#	#	#	#	#
99-1-1		a swelling hypoechoic lymph node with clear border [...] color doppler shows a scattered blood flow signal in the lymph node [The TIC curve shows a steep descending curve with an apparent notch (blue arrow), which is similar to the TIC curve of the carotid artery (yellow arrow). The k-value of the lymph node is 0.478]	[The TIC curve shows a steep descending curve with an apparent notch (blue arrow), which is similar to the TIC curve of the carotid artery (yellow arrow). The k-value of the lymph node is 0.478] …. color doppler shows a scattered blood flow signal in the lymph node	swelling	>1.5cm enlarged	hypoechoic	hypoechoic	#	#	a	single	#	#	clear border	well defined	#	#	scattered	normal or preserved vacularity	#	#
147-1-1		a well-defined 42x30mm size right supra-clavicular lymphnode as a mixed echogenic Space Occupying Lesion [...] posterolateral to [internal jugular vein] breaching its wall and an intraluminal thrombus	posterolateral to [internal jugular vein]	42x33mm	>1.5cm enlarged	mixed echogenic	heterogeneous	#	#	a	single	#	#	well-defined … breaching its wall	infiltration into other organs	and an intraluminal thrombus	proximal vessel thrombosis	#	#	#	#
201-1-1		lymph node measuring approx. 31 x 14 mm was noticed in the right supraclavicular region showing central hypoechoic areas due to necrosis showing multiple medium level internal echoes. A linear hypoechoic lesion of size approx. 20 x 5 mm was noted extending from this lymph node medially towards right lateral wall of internal jugular vein [...]. Echogenic fat plane noted between the lesion and righ…	#	31x14	>1.5cm enlarged	#	#	central hypoechoic areas due to necrosis showing multiple medium level internal echoes	hyp/anechoic necrosis zones (may include echogenic particles)	node	single	#	#	A linear hypoechoic lesion of size approx. 20 x 5 mm was noted extending from this lymph node medially towards right lateral wall of internal jugular vein [...]. Echogenic fat plane noted between the lesion and right lateral wall of IJV was obscured with evidence of IJV invasion [...].	infiltration into other organs	A medium level echogenic thrombus of size approx. 11 x 7 x 8 mm was noted in adjoining right IJV in lower neck suggestive of IJV thrombosis	proximal vessel thrombosis	#	#	#	#
208-1-1		hypo-echoic nodes with a heterogeneous echo pattern and some intra-nodal necrosis, an indistinct nodal border and an ill-defined echo-lucent area in peri-nodal soft tissue	#	#	#	hypo-echoic .. Heterogeneous	heterogeneous	intra-nodal necrosis	hyp/anechoic necrosis zones (may include echogenic particles)	nodes	multiple unnumbered	#	#	indistinct nodal border	ill-defined (matting/bulking)	ill-defined echolucent area in peri-nodal soft tissue	hypoechoic change	#	#	#	#
267-1-1		multiple enlarged nodes [...] with heterogeneous echogenicity, intranodal necrosis, nodal matting, and indistinct nodal border.	#	enlarged	>1.5cm enlarged	heterogeneous	heterogeneous	intranodal necrosis	hyp/anechoic necrosis zones (may include echogenic particles)	multiple	multiple unnumbered	#	#	nodal matting, and indistinct nodal border	ill-defined (matting/bulking)	#	#	#	#	#	#
281-1-3		enlarged cervical lymph nodes with irregular echogenicity	#	enlarged	>1.5cm enlarged	irregular	heterogeneous	#	#	nodes	multiple unnumbered	#	#	#	#	#	#	#	#	#	#
292-1-1		hypoechoic nodes with a hetero- geneous echo pattern, nodal matting, and an indistinct nodal border. [...] Longitudinal color Doppler sonogram showing a vascular distribution with apparently avascular areas and displaced vascularity	#	#	#	hypoechoic.. Heterogeneous	heterogeneous	#	#	nodes	multiple unnumbered	#	#	nodal matting … indistinct nodal border	ill-defined (matting/bulking)	#	#	Longitudinal color Doppler sonogram showing a vascular distribution with apparently avascular areas and displaced vascularity	normal or preserved vacularity	displaced	displaced intranodal
294-3-1		lymph nodes are round or oval-shaped with solid and cystic heterogeneous echogenicity […] indistinct margin […] and increased parenchymal echogenicity in surrounding soft tissue	#	#	#	with solid and cystic heterogeneous echogenicity	heterogeneous	cystic	hyp/anechoic necrosis zones (may include echogenic particles)	lymph nodes	multiple unnumbered	round or oval shaped	rounded (pathological)	indistinct margin	ill-defined (matting/bulking)	increased parenchymal echogenicity in surrounding soft tissue	hyperechoic change	#	#	#	#
411-1-1		an echogenic thin layer with an irregular margin within the node, deep to the peripheral margin […] an echogenic thin layer in the peripheral margin within another node is shown	an echogenic thin layer with an irregular margin within the node, deep to the peripheral margin […] an echogenic thin layer in the peripheral margin within another node is shown	#	#	#	#	#	#	#	#	#	#	#	#	#	#	#	#	#	#
403-1-1		a well-defined margin and internal heterogeneous echogenicity […] Contrast-enhanced US […] demonstrates heterogeneous enhancement of the entire lymph node	#	#	#	internal heterogeneous echogenicity	heterogeneous	#	#	node	single	#	#	well-defined	well defined	#	#	heterogeneous enhancement of the entire lymph node	normal or preserved vacularity	heterogeneous … entire	heterogeneous vessel distribution
403-2-1		a well-defined margin and internal heterogeneous echogenicity. […] contrast-enhanced US demonstrates heterogeneous enhancement of the entire lymph node containing internal punctate non-enhancement	#	#	#	internal heterogeneous echogenicity	heterogeneous	#	#	#	#	#	#	well-defined	well defined	#	#	enhancement of the entire lymph node containing internal punctate non-enhancement	normal or preserved vacularity	entire…punctate	heterogeneous vessel distribution
384-1-1		einen abgerundeten Knoten […] farbkodierte Duplexsonographie zeigt vereinzelte Signale an der Peripherie; [CEUS] regelmässige Kontrastierung in vielen Bereichen des Knotens […] sowie eine völlig fehlende Perfusion in anderen Teilen […] [a rounded node [...] color coded duplex showed few peripheral signals; [CEUS] regular contrast uptake in many regions of the node [...] and absence of uptake in…	#	#	#	#	#	#	#	a	single	rounded	rounded (pathological)	#	#	#	#	[CEUS] regular contrast uptake in many regions of the node [...] and absence of uptake in other parts]	normal or preserved vacularity	regular … absence	heterogeneous vessel distribution
384-2-1		Lymphknoten sind entrundet und inhomogen, kein Hilus erkennbar. […] im CEUS erkennt man neben homogen perfundierten Bezirken klar nicht-perfundierte (nekrotische) Stellen [lymph nodes are rounded an inhomogenous, no hilum is recognizable, in CEUS, apart from homogeneously enhancing regions, clearly non-enhancing regions can be seen]	#	#	#	inhomogeneous	heterogeneous	no hilum is recognizable	hilum loss	nodes	multiple unnumbered	rounded	rounded (pathological)	#	#	#	#	in CEUS, apart from homogeneously enhancing regions, clearly non-enhancing regions can be seen]	normal or preserved vacularity	enhancing .. Non-enhancing	heterogeneous vessel distribution
384-3-1		einige echofreie Stellen; relativ homogene Perfusion des Lymphknotens, die im B-Mode echofreien Areale werden nicht perfundiert und entsprechen auch hier entsprechen den nekrotischen Anteilen. [some echo-free areas […] a relatively homogeneous perfusion of the lymph node, the echo-free areas seen on B-mode are not perfused and represent necrotic parts]	#	#	#	#	#	some echo-free areas	hyp/anechoic necrosis zones (may include echogenic particles)	#	#	#	#	#	#	#	#	a relatively homogeneous perfusion of the lymph node, the echo-free areas seen on B-mode are not perfused and represent necrotic parts]	normal or preserved vacularity	#	#
353-1-1		an indeterminate [lymph node] at left level 2 with loss of the hilum. [...] On [power doppler] peripheral feeding vessels were noted. [...] On [superb microvascular imaginng], an apparent central [...] and faint peripheral vessel was noted on the monochromatic image.	indeterminate … On [superb microvascular imaginng], an apparent central [...] and faint peripheral vessel was noted on the monochromatic image.	#	#	#	#	loss of hilum	hilum loss	an	single	#	#	#	#	#	#	#	#	#	#
327-1-1		Increased perinodal echogenicity was defined as increased echogenicity surrounding a lymph node compared to adjacent perinodal fat tissues […] Conglomerated cervical lymphadenopathies show increased perinodal echogenicity	#	#	#	#	#	#	#	lymphadenopathies	multiple unnumbered	#	#	Conglomerated	ill-defined (matting/bulking)	Increased perinodal echogenicity was defined as increased echogenicity surrounding a lymph node compared to adjacent perinodal fat tissues	hyperechoic change	#	#	#	#
327-2-1		Enlarged cervical lymph node shows gross internal necrosis and no definite echogenic hilum […] was defined as a marked hypoechoic portion in the lymph node without color flow [...]; if the necrotic component was less than approximately one-fourth of the lymph node, it was considered to be a partially necrotic lymph node; otherwise it was considered a gross necrotic lymph node	#	enlarged	>1.5cm enlarged	#	#	gross internal necrosis and no definite echogenic hilum	combination of pathologies	node	single	#	#	#	#	#	#	without color flow	decreased vascularity	#	#
327-3-1		Small cervical lymph node shows internal hyperechoic lesions […] with some posterior acoustic shadowing […] interpreted as calcification.	#	small	<1.5cm (normal)	#	#	internal hyperechoic lesions […] with some posterior acoustic shadowing […] interpreted as calcification.	calcification	node	single	#	#	#	#	#	#	#	#	#	#
299-1-1		The lymph node was hypoechoic, oval in shape, without echogenic hilus and had intranodal necrosis […] the lymph node showed peripheral vascularity	#	#	#	hypoechoic	hypoechoic	without echogenic hilus … and had intranodal necrosis	combination of pathologies	node	single	oval	oval (normal)	#	#	#	#	showed peripheral vascularity	normal or preserved vacularity	peripheral	peripheral vascularity
255-1-1		enlarged, rounded and has lost the fatty hilum	#	enlarged	>1.5cm enlarged	#	#	lost the fatty hilum	hilum loss	has	single	rounded	rounded (pathological)	#	#	#	#	#	#	#	#
90-1-2		a 1.2 x 0.9 x 0.8 cm low echoic mass-like lesion at the superior pole of the right lobe of the thyroid	#	1.2 x 0.9 x 0.8 c	<1.5cm (normal)	low echoic	hypoechoic	#	#	a	single	#	#	#	#	#	#	#	#	#	#
407-1-1		the arrival time parametric image […] showed the centripetal inhomogenous perfusion pattern […] The center of the lymph node had a noenhancement area [...]. The 1 AT of the periphery in the lymph node was 9.20 seconds, which was a little later than the 2 AT of the center 12.20 s. The 3.0 s △T indicated relative short travel time.	#	#	#	#	#	#	#	#	#	#	#	#	#	#	#	non-enhancement area	decreased vascularity	#	#
dis A 252-3	lymphangitis: Pathological axillary and/or intra-mammary lymph nodes: - Increased cortical thickness >3 mm; - Loss of fatty hilum; - Focal/asymmetrical cortical bulge	lymphangitis: Pathological axillary and/or intra-mammary lymph nodes: - Increased cortical thickness >3 mm; - Loss of fatty hilum; - Focal/asymmetrical cortical bulge	cortical thickness	#	#	#	#	loss of fatty hilum	hilum loss	#	#	bulge	other shape abnormality (e.g. lobulated, spiculated)	#	#	#	#	#	#	#	#
dis A 292-1		Type A, predominantly hypoechoic node with a heterogeneous echo pattern and intranodal necrosis				hypoechoic…heterogeneous	heterogeneous	necrosis	hyp/anechoic necrosis zones (may include echogenic particles)	#	#	#	#	#	#	#	#	#	#	#	#
dis A 21-1		vascular pattern hilar: flow signals branching radially from the hilus, regardless of whether the signals originate from the central region or from the periphery	#	#	#	#	#	#	#	#	#	#	#	#	#	#	#	flow signals	normal or preserved vacularity	branching radially	hilar vessels present
dis A 21-2		vascular pattern capsular: flow signals along the periphery of the lymph nodes, with branches perforating the periphery of the node and not arising from the hilar vessels	#	#	#	#	#	#	#	#	#	#	#	#	#	#	#	flow signals	normal or preserved vacularity	capsular	peripheral vascularity
dis A 21-3		vascular pattern hilar + vascular: presence of hilar and capsular flow	#	#	#	#	#	#	#	#	#	#	#	#	#	#	#	flow	normal or preserved vacularity	hilar and capsular	peripheral and hilar vessels present
dis A 22-1		vascular pattern hilar: flow signals branching radially from the hilus, regardless of whether the signals originate from the central region or from the periphery	#	#	#	#	#	#	#	#	#	#	#	#	#	#	#	flow signals	normal or preserved vacularity	branching radially	hilar vessels present
dis A 22-2		vascular pattern capsular: flow signals along the periphery of the lymph nodes, with branches perforating the periphery of the node and not arising from the hilar vessels	#	#	#	#	#	#	#	#	#	#	#	#	#	#	#	flow signals	normal or preserved vacularity	capsular	peripheral vascularity
dis A 22-3		vascular pattern hilar + vascular: presence of hilar and capsular flow	#	#	#	#	#	#	#	#	#	#	#	#	#	#	#	flow	normal or preserved vacularity	hilar and capsular	peripheral and hilar vessels present

[truncated: 16 more sheets: Breast, Bone, Esophagus, Ly Med., Ly Abdo., Eyes, Kidney, Lung, Myocard, Ovary, Pericard, Peritoneum and omentum, Pleura, intestine, large and small, Thyroid, Uterus]
