# Supplementary material for: Tuberculosis Visualized With the Ultrasound Probe: A Systematic Review of Sonographic Pattern Descriptions and an Analysis of Common Sonographic Features
Source: Open Forum Infect Dis. 2025 Mar 7;12(3):ofaf010. doi: 10.1093/ofid/ofaf010 (PMC11886843; doi:10.1093/ofid/ofaf010)
Supplement: ofaf010_Supplementary_Data [file ofaf010_supplementary_data.zip › 6 S5 Examples for Exclusion_15082024.xlsx]

## Sheet: Examples
Examples for Exclusion
papers where ultrasound is mentioned, but not enough criteria (poor description)
Tanner, N. T.	2018	Standard Bronchoscopy With Fluoroscopy vs Thin Bronchoscopy and Radial Endobronchial Ultrasound for Biopsy of Pulmonary Lesions: A Multicenter, Prospective, Randomized Trial
Tse, G.	2015	Tuberculous Constrictive Pericarditis
Umuhire, O. F.	2019	Impact of ultrasound on management for dyspnea presentations in a Rwandan emergency department
Uygur-Bayramicli, O.	2003	A clinical dilemma: abdominal tuberculosis
Uzunkoy, A.	2004	Diagnosis of abdominal tuberculosis: experience from 11 cases and review of the literature
papers where ultrasound is mentioned but only image is provided in paper
Uchi, T.	2019	Armored Heart Because of Tuberculous Constrictive Pericarditis
papers where ultrasound is mentioned in abstract but not in detail in paper itself
van Aerde, K. J.	2019	A case promoting use of ultrasound-guided sampling techniques to correctly diagnose MDR-TB in children
Xia, F.	2003	Tuberculosis of pancreas and peripancreatic lymph nodes in immunocompetent patients: experience from China
